# Supplementary material for: Energy metabolism disorder dictates chronic hypoxia damage in heart defect with tetralogy of fallot
Source: Front Cardiovasc Med. 2023 Jan 18;9:1096664. doi: 10.3389/fcvm.2022.1096664 (PMC9889939; doi:10.3389/fcvm.2022.1096664)
Supplement: Supplementary file 1 [file Table_1.XLSX]

## Sheet: Sheet1
Index	Formula	Compounds	TOF-post1	TOF-post2	TOF-post3	TOF-pre1	TOF-pre2	TOF-pre3	ASD-post1	ASD-post2	ASD-post3	ASD-pre1	ASD-pre2	ASD-pre3	mix01	mix02	mix03	HMDB_ID
1	C4H9NO3	L-Threonine	881130	1088700	1067900	1025200	917160	869700	776480	946410	946060	714830	802630	1136700	1004800	967320	970910	HMDB0000167
2	C9H11NO3	L-Tyrosine	1462800	1040100	1087700	1292800	964140	937730	911620	985070	981700	1233100	904250	1538000	1054700	1161200	1211200	HMDB0000158
3	C6H14N4O2	L-Arginine	3581300	4037900	4471700	3843300	3339200	3527300	2696100	4399700	3251800	2543800	3169800	5962900	4055100	3974900	4378200	HMDB0000517
4	C4H7NO4	L-Aspartic Acid	6603300	19567000	26559000	14783000	12651000	19824000	15690000	14555000	13973000	8671900	7422200	10674000	12698000	14437000	15141000	HMDB0000191
5	C11H12N2O2	L-Tryptophan	15300000	5416100	5521400	5815400	32065000	24378000	7164500	5102300	4556600	7574000	15579000	14705000	13521000	12902000	13618000	HMDB0000929
6	C8H14N2O5	(5-L-Glutamyl)-L-Amino Acid	71360	14688	48491	33300	179660	47136	69791	54869	35377	81443	227620	173010	57811	72676	56777	HMDB0006248
7	C6H10O5	3-Hydroxy-3-Methylpentane-1,5-Dioic Acid	194030	147900	182140	105270	117550	105570	102270	92207	100380	84044	121840	106310	104080	120190	133750	HMDB0000355
8	C7H13N3O3	3-N-Methyl-L-Histidine	33956	62254	57906	22202	41735	82556	30163	31115	20521	41271	40265	31886	45529	35123	61780	HMDB0000479
9	C5H9NO5	4-Hydroxy-L-Glutamic Acid	70789	64400	33105	43024	22354	36366	23727	38980	29867	28082	39471	21229	27436	29146	37125	--
10	C4H6N4O3	Allantoin	2365200	4392900	5250100	3533300	4180300	4300200	3954200	3360600	3489600	2986700	2823700	3452900	4174800	4835200	3803700	HMDB0000462
11	C6H12N2O3	Ala-Ala	9863.9	25602	28928	26111	9173.3	18487	28198	20248	30317	19505	12194	19884	25743	25051	31043	HMDB0003459
12	C20H32N6O12S2	Glutathione Oxidized	30593	57937	51434	69906	23859	19362	33067	40822	54988	36561	20002	23840	36443	32558	28744	--
13	C7H12N2O3	Glyc-Pro	74019	74349	77820	112860	98373	43639	85399	108190	85553	77370	88479	177620	72818	102490	88359	HMDB0000721
14	C8H15NO3	Hexanoyl Glycine	13063	8852.2	8884.3	8473	10225	5970.7	5294.4	4962.8	7417	3190.8	6553.9	7214.5	5074.7	4084.4	4383.9	HMDB0000701
15	C4H8N2O3	L-Asparagine Anhydrous	460130	644640	690990	717180	541710	524220	511440	611130	602510	412380	491010	593000	580140	547750	612330	HMDB0000168
16	C9H14N4O3	L-Carnosine	70767	155700	154780	81841	190900	134540	83659	143590	78216	75986	61515	143480	115060	119750	119910	HMDB0000033
17	C5H10N2O3	L-Glutamine	2599700	5346100	7269100	3763800	4142400	6525000	7420600	5221000	5359500	2165800	4025000	3302500	4249900	4779100	5052100	HMDB0000641
18	C11H20N2O6	L-Saccharopine	448010	228620	352740	327180	226090	335630	348390	235310	258830	319400	285960	353280	284630	326550	287840	HMDB0000279
19	C8H15NO3	N-Acetyl-L-Leucine	44109	34689	40809	25596	32669	36044	31212	39332	22630	29820	36780	45753	29703	35369	36210	HMDB0011756
20	C11H13NO4	N-Acetyl-L-Tyrosine	50142	6901.1	11978	10311	17649	23278	13605	8910.1	5563.8	11739	42768	48100	22303	18016	20331	HMDB0000866
21	C8H16N2O3	N-Glycyl-L-Leucine	428110	1790100	2539100	1641900	947700	1584100	999760	1627400	1577800	887400	552860	1238600	1638600	1642600	1839200	HMDB0000759
22	C10H11NO3	N-Phenylacetylglycine	12176	8070.2	11511	2511.2	4601.2	5565	5449	5303.4	4189.6	9266.6	4623.8	3871.4	4820.6	5895.4	4456.1	HMDB0000821
23	C5H9NO3	N-Propionylglycine	920700	805420	876030	999170	914750	719240	733870	826360	807640	776900	899660	1078700	865640	943910	940400	HMDB0000783
24	C3H8NO6P	O-Phospho-L-Serine	425180	321330	234890	290230	294820	226310	249510	223230	301800	166190	327810	308070	241050	385440	321450	HMDB0000272
25	C3H7NO5S2	S-Sulfo-L-Cysteine	21829	3407.9	14566	11303	673.16	2694	10660	4372	672.99	7002.9	7611.4	10447	17057	18593	20754	HMDB0000731
26	C8H11NO	Tyramine	7370.5	6203.6	4789.3	9237.4	7735.4	2426.5	9840.5	6392.9	5812.1	14184	6135.8	6316.6	8055.4	5703.3	3711.5	HMDB0000306
27	C8H14N2O5S	γ-L-Glutamate-Cysteine	33178	50841	153090	43947	38983	105170	103190	90700	62374	40478	56635	59105	64184	66198	71751	HMDB0001049
28	C8H6O4	Terephthalic Acid	9729500	255420	339920	185330	633880	280270	326090	495600	236280	216990	447250	185300	263820	281790	302640	HMDB0002428
29	C7H7NO3	3-Hydroxyanthranilic Acid	44125	56598	54832	41651	35822	23094	34662	26802	17795	31283	30932	40466	34967	36784	40194	HMDB0001476
30	C8H9NO4	4-Pyridoxic Acid	15730	14489	75172	48243	14043	11681	18137	25330	13584	14545	19533	40474	30183	20986	35058	HMDB0000017
31	C6H5NO3	6-Hydroxynicotinic Acid	22459	3156.3	921.82	2697.9	89189	33011	4017.6	5672.5	1614.1	24068	27401	36541	25310	27820	24769	HMDB0002658
32	C24H40O4	Hyodeoxycholic acid	17699	12236	78534	144700	8986.9	12826	16662	45797	35675	470890	10684	25349	86784	68320	113890	HMDB0000733
33	C26H43NO5	Glycoursodeoxycholic Acid	32108	20773	32676	28640	24922	19486	16264	21516	34641	293400	17600	11675	49853	45008	43939	HMDB0000708
34	C26H43NO6	Glycocholic Acid	46468	57323	13938	18268	130190	21488	9364	22662	42568	61675	27365	23408	40218	32129	32388	HMDB0000138
35	C26H43NO5	Glycochenodeoxycholic Acid	334080	848830	60953	161850	1408400	137160	171740	704490	252380	2296500	112980	729100	706690	741020	726860	HMDB0000637
36	C6H14O6	Dulcitol	408570	44452	41671	20581	672470	505630	79454	78108	30418	225570	398720	468650	225920	230230	236290	HMDB0000107
37	C8H8O3	4-Hydroxy-3-methoxybenzaldehyde	919420	622440	914720	700780	369760	820540	631770	380920	636550	470110	687980	408240	280910	285450	303590	HMDB0012308
38	C5H4N4O2	Xanthine	4130200	3945800	3312100	3665800	3776500	1569500	3366700	2133200	1533000	1563500	2118600	3025800	2286300	2492300	2891100	HMDB0000292
39	C5H5N5O	2-Hydroxy-6-Aminopurine	54278	12648	14054	33840	34488	6474.4	17376	21606	26183	48057	30246	31100	20700	18669	20553	HMDB0000403
40	C5H7N3O	5-Methylcytosine	1838100	5264800	6284500	2783100	3665200	4709100	3612700	3982900	3879900	2461700	1869400	2910100	3414400	3866800	3449900	HMDB0002894
41	C10H13N5O6	8-Hydroxyguanosine	32145	69949	80454	52024	73758	32681	98430	60906	73370	55656	51468	42422	68650	64337	77437	HMDB0002044
42	C10H15N5O10P2	Adenosine 5'-Diphosphate（ADP）	9951.4	81445	48434	44722	11698	166140	12958	56090	67218	35339	10263	27075	60077	46383	40087	HMDB0001341
43	C10H14N5O7P	Adenosine 5'-Monophosphate	203510	6131700	1450400	86001	289930	13493000	148290	594600	268120	118960	97189	1336300	2325900	2028800	1966600	HMDB0000045
44	C9H13N3O5	Cytidine	3070.6	6141.2	4297.4	7482.6	5555.1	7386	12281	14458	8596.6	8596.6	12322	14294	6713	5844	6141.2	HMDB0000089
45	C9H14N3O8P	Cytidine-5-Monophosphate	222010	364280	406150	247150	216390	362300	244650	287060	210940	153340	158320	284710	290890	371310	316090	HMDB0000095
46	C10H13N5O5	Guanosine	31972000	43283000	56361000	48950000	54035000	23958000	71289000	49026000	64289000	48800000	45813000	35379000	50016000	52175000	56933000	HMDB0000133
47	C10H13N4O8P	Inosine 5'-monophosphate	86481	4352700	3561900	80294	294930	9618400	100430	1667900	545470	107800	53648	1842800	1864400	2057800	1826500	HMDB0000175
48	C9H12N2O6	Uridine	4890000	6871500	9090200	6960400	7154800	6291100	7977300	9537100	6937500	6683400	5244000	6295700	6543500	6624100	7608200	HMDB0000296
49	C8H11NO3	Norepinephrine	24519	38535	40017	38147	44503	21935	70272	63884	77737	37697	50561	24685	40540	54624	47870	HMDB0000216
50	C14H6N2O8	Pyrroloquinoline Quinone	138200	123060	143770	85484	181160	193340	149890	132080	133300	129410	165650	203030	202470	177950	118170	HMDB0013636
51	C6H8O7	Citric Acid	1420000	1652900	1458000	1465200	1177200	1369100	1104800	1639100	1178200	957470	1059500	2084200	1413200	1371200	1397000	HMDB0000094
52	C4H6O4	Succinic Acid	1428400	18049000	23526000	6610000	4810800	14311000	4763400	11908000	10807000	2771200	1691200	2738700	7498700	8727100	9251800	HMDB0000254
53	C5H8O5	Citramalic Acid	278790	214910	224610	133730	245410	150940	130290	119150	98272	176230	156400	171280	170730	227260	224750	HMDB0000426
54	C10H12N2	Tryptamine	559890	229120	261560	256960	861800	752500	268550	204620	189130	304610	461960	437900	398410	498960	540800	HMDB0000303
55	C6H12O5	1,5-Anhydro-D-Glucitol	92560	4457.1	35464	12902	86941	47010	34883	15842	16509	37419	67927	57613	39074	45855	45721	HMDB0002712
56	C5H12O5	D-Arabitol	32074	29937	50502	67977	42666	37587	36399	28564	17919	21586	32744	49774	42355	29285	26545	HMDB0000568
57	C6H14O6	D-Sorbitol	408570	44452	41671	20581	672470	505630	79454	78108	30418	225570	398720	468650	225920	230230	236290	HMDB0000247
58	C6H12O6	D-Glucose	122030	429550	462400	406860	252370	383820	512510	400660	257660	192970	335750	274810	342700	332190	331010	HMDB0000122
59	C6H12O6	D-Mannose	122030	429550	462400	406860	252370	383820	512510	400660	257660	192970	335750	274810	342700	332190	331010	HMDB0000169
60	C18H32O16	D-Melezitose	17129	23137	40712	12555	54353	85282	21170	31916	15090	34662	37021	46011	56890	54112	47497	HMDB0011730
61	C12H22O11	D-Trehalose	153840	45450	99481	114230	178570	10909	35957	23789	85816	103420	27799	21402	67200	60665	59221	HMDB0000975
62	C4H6O4	D-Erythronolactone	1256800	470240	277470	758610	580450	243480	385260	431090	701520	851840	506030	361080	473560	561440	567670	HMDB0000349
63	C6H13O9P	D-Glucose 6-Phosphate	45733000	72939000	121700000	24697000	28395000	86862000	94872000	62148000	56995000	50560000	60792000	57355000	64364000	70895000	71243000	HMDB0001401
64	C12H22O11	Lactulose	153840	45450	99481	114230	178570	10909	35957	23789	85816	103420	27799	21402	67200	60665	59221	HMDB0000740
65	C6H12O5	L-Fucose	92560	4457.1	35464	12902	86941	47010	34883	15842	16509	37419	67927	57613	39074	45855	45721	HMDB0000174
66	C6H12O5	L-Rhamnose	92560	4457.1	35464	12902	86941	47010	34883	15842	16509	37419	67927	57613	39074	45855	45721	HMDB0000849
67	C18H32O16	Maltotriose	17129	23137	40712	12555	54353	85282	21170	31916	15090	34662	37021	46011	56890	54112	47497	HMDB0001262
68	C6H10O7	D-Glucoronic Acid	145620	93906	78429	99065	90040	115580	127630	126560	72486	119460	159600	128210	126540	133100	147260	--
69	C6H12O7	D-Gluconic Acid	873760	22314	17385	25540	26421	35823	26098	33726	10648	466160	1760200	1409300	426180	401510	397440	HMDB0000625
70	C6H10O6	L-Gulonolactone	57207	50384	49636	58674	54008	55238	62032	47641	32110	47027	54429	45813	44657	67336	83113	HMDB0003466
71	C27H44O	Vitamin D3	14450	9243.8	18491	7632.6	13965	16732	6521.2	8373.7	13001	14444	5801.8	8926.8	12323	14098	10297	HMDB0000876
72	C5H4N2O4	Orotic Acid	284120	37584	57951	152760	92042	73015	44188	57778	48678	170150	208200	238910	108530	98937	130350	HMDB0000226
73	C9H17NO5	Pantothenate	19459000	28575000	37249000	26226000	27163000	19757000	23939000	33456000	24270000	19383000	19043000	26433000	25786000	27454000	27926000	HMDB0000210
74	C9H19NO4	Pantothenol	66065	28007	95720	21760	17271	43536	24613	10907	33742	32309	20719	64476	42587	44069	48646	HMDB0004231
75	C17H20N4O6	Riboflavin	159800	57164	75447	163570	101220	48738	88518	78665	58350	178110	122060	183450	139820	141340	143800	HMDB0000244
76	C12H10O2	1-Naphthylacetic Acid	3199800	2837600	3353500	3140200	3014700	3227200	2359800	2840400	3231100	2404900	2687500	1862800	3379300	2526100	2959300	HMDB0032708
77	C2H7NO3S	2-Aminoethanesulfonic Acid	187060000	393730000	485010000	241930000	295160000	378500000	286900000	320960000	318200000	203770000	159460000	217940000	301710000	293010000	322130000	HMDB0000251
78	C4H8O3	2-Hydroxybutanoic Acid	24681000	17680000	11861000	17494000	12078000	9272000	6874300	4821700	2264800	5637200	26558000	16638000	12119000	12967000	12664000	HMDB0000008
79	C6H12O3	2-Hydroxyisocaproic Acid	45445	12017	34750	15469	30335	10736	24126	28445	12482	6095.5	24385	28076	22307	26535	26213	HMDB0000665
80	C5H8O4	2-Methylsuccinic Acid	328590	91556	258750	270890	862420	115380	969650	82126	128330	12188000	249190	1249700	1384700	1539200	1561300	HMDB0001844
81	C5H10O3	3-Hydroxy-3-Methyl Butyric Acid	433780	272050	500720	449460	525830	383760	316630	159680	181480	120700	447180	233060	352790	305800	405580	HMDB0000754
82	C4H8O3	3-Hydroxybutyrate	24681000	17680000	11861000	17494000	12078000	9272000	6874300	4821700	2264800	5637200	26558000	16638000	12119000	12967000	12664000	HMDB0000357
83	C7H11NO3	3-Methylcrotonyl Glycine	19336	8087.8	64971	7218.8	17680	4260.5	10831	20449	7778	16602	9433.7	17074	15375	16617	14451	HMDB0000459
84	C6H10O4	Adipic Acid	1007900	303580	891770	224090	198410	222440	231790	189930	127210	325700	281910	276250	182810	201980	198710	HMDB0000448
85	C9H16O4	Azelaic Acid	7393000	3194600	9204700	2740000	3742700	3665600	3023600	2456700	2384000	4994600	3115600	3442900	2253000	2414800	2425000	HMDB0000784
86	C12H22O4	Dodecanedioic Aicd	45868	7884.8	8314.8	8273.1	7230.2	7949.2	6520.4	6542.6	3549.9	11685	13270	9116.3	8995	10861	13094	HMDB0000623
87	C5H8O4	Glutaric Acid	328590	91556	258750	270890	862420	115380	969650	82126	128330	12188000	249190	1249700	1384700	1539200	1561300	HMDB0000661
88	C3H9N3O3S	Guanidinoethyl Sulfonate	670070	1452100	1938700	1327800	949750	1687300	728900	789030	1307000	495060	487460	771250	1070500	1007700	1097000	HMDB0003584
89	C9H10O4	4-Hydroxy-3-methoxyphenylacetic acid	53219	7582.3	10697	94266	8856.9	5285.6	8794.1	17256	9161.4	51594	27209	40304	24161	35104	30113	HMDB0000118
90	C10H12N2O3	Kynurenine	469820	181240	166940	225360	690180	1053200	367080	182740	249060	208830	534720	229220	354090	406130	373500	HMDB0000684
91	C10H7NO3	Kynurenic Acid	175220	35749	50191	91182	72343	59230	35851	47652	46708	249010	91798	106160	85071	74453	85227	HMDB0000715
92	C3H6O3	L-Lactic Acid	6568700	9048700	9225400	6761600	10207000	9496100	7688300	7603600	6853500	5621300	7587500	7968100	7333200	7816100	8904400	HMDB0000190
93	C4H6O6	L-Tartaric Acid	3609.7	11210	13023	5950.4	8086	24188	4012.4	15136	6707.5	8576.8	3336.5	12518	8250.3	7115.5	10721	HMDB0000956
94	C3H4O4	Malonicacid	24681000	17680000	11861000	17494000	12078000	9272000	6874300	4821700	2264800	5637200	26558000	16638000	12119000	12967000	12664000	HMDB0000691
95	C8H8O3	Mandelic Acid	18507	8021.1	17814	53497	8436.5	13335	12533	44858	44727	111400	13784	54353	42235	42273	38771	HMDB0000703
96	C4H6O4	Methylmalonic Acid	1428400	18049000	23526000	6610000	4810800	14311000	4763400	11908000	10807000	2771200	1691200	2738700	7498700	8727100	9251800	HMDB0000202
97	C9H10O3	Phenyllactate(Pla)	62282	25792	17612	20177	24784	28771	12674	26877	18575	30775	21749	44000	30026	32382	34178	HMDB0000779
98	C5H5NO2	Pyrrole-2-Carboxylic Acid	10265	12563	11371	6565.8	5779.7	7430.4	5503.6	9823	7732.4	7161.5	5689.3	9538.3	10268	9770	8910.7	HMDB0004230
99	C10H18O4	Sebacate	22963	9696	13537	10629	9408.8	10015	5115.9	5757.7	5819	6988.8	6083.6	8509.9	8556.5	8508.2	7877.3	HMDB0000792
100	C7H10O5	Shikimic Acid	927860	115680	1086900	730940	368890	967220	457770	326960	702760	529600	775630	424810	680230	640390	586390	HMDB0003070
101	C8H14O4	Subericacid	717740	194490	858620	172240	135800	253630	156210	139640	99378	286660	156470	173880	105930	116490	120860	HMDB0000893
102	C2H8NO4P	O-Phosphorylethanolamine	10162000	15314000	15975000	14068000	11223000	13784000	15276000	13613000	13972000	8867300	12252000	11947000	12385000	13238000	14586000	HMDB0000224
103	C19H40NO7P	LPE(14:0/0:0)	484610	175430	224530	415870	201540	284160	251710	477330	78666	530810	476240	790500	563240	561450	585800	--
104	C21H43O7P	LPA(0:0/18:0)	86391	63461	60371	83036	67749	87269	43283	81268	54631	57146	75747	122030	114000	112290	98987	--
105	C19H39O7P	LPA(0:0/16:0)	169530	105710	110930	129890	93945	87259	69847	103910	68971	139670	122390	240190	185730	202760	203990	HMDB0007849
106	C18H30O3	13-HOTrE	15849	5762.5	21641	20806	24341	9448.5	17376	25816	18779	7640.6	31454	14590	16476	24520	17671	HMDB0010203
107	C18H34O4	9,10-DiHOME	131410	22841	159190	51527	97095	47217	27951	13940	18987	50267	61494	58417	57370	58217	68233	HMDB0004704
108	C12H24O2	FFA(12:0)	3956900	1084400	1445400	821380	1544300	1323700	963540	929890	458650	2517100	1983600	3429100	1819700	1813900	1853700	HMDB0000638
109	C20H30O2	EPA	10306000	2927200	1506900	2928700	2144300	1527200	6720200	4107200	2166900	8891500	17355000	10415000	6831400	7373900	7560700	HMDB0001999
110	C22H32O2	DHA	25416000	13495000	14585000	22233000	9659400	8525300	13341000	10305000	6889500	25344000	20224000	18742000	20768000	20786000	19493000	HMDB0002183
111	C20H32O2	AA	28978000	20094000	19379000	28476000	23707000	21988000	21991000	24381000	16478000	37288000	32288000	37555000	34857000	31578000	29531000	HMDB0001043
112	C7H6O2	4-Hydroxybenzaldehyde	729210	319470	683590	339030	288320	371010	440970	254880	348100	335430	323130	259320	205810	241590	289380	HMDB0011718
113	C5H8O4	Ethylmalonate	328590	91556	258750	270890	862420	115380	969650	82126	128330	12188000	249190	1249700	1384700	1539200	1561300	HMDB0000622
114	C8H7NO3	2-(Formylamino)Benzoic Acid	60147	116430	20169	87720	22136	23451	21944	15351	12932	54875	9426.1	26835	26460	44666	35264	HMDB0004089
115	C6H12O4	(Rs)-Mevalonic Acid	333190	64050	95778	97745	154180	62559	29999	45976	36755	131270	357930	592190	104100	143870	192960	HMDB0000227
116	C9H13N2O9P	Uridine 5-Monophosphate	473990	3620700	1523600	1161200	382790	3754100	232590	1237500	568560	226080	157970	887210	1139100	1284800	1501100	HMDB0000288
117	C4H7NO3	N-Acetylglycine	40357	31665	40664	25455	64494	33789	47304	35843	60896	21777	55552	44963	36822	44736	40878	HMDB0000532
118	C10H12N5O6P	Cyclic Amp	507090	1480100	1567900	691950	736370	2201100	1384600	1358300	1021900	773780	910760	819670	1126500	1182600	1189400	HMDB0000058
119	C14H17N5O8	N6-Succinyl Adenosine	980280	1027700	1803000	762860	1259400	2243800	1592400	752980	453370	1424000	899570	1144700	1399800	1395100	1495000	HMDB0000912
120	C6H12O3	5-Hydroxyhexanoic Acid	76285	8804.8	11569	8108.4	14351	14688	9396	9736.8	5971.9	14787	31680	30479	21366	22046	23492	HMDB0000525
121	C6H11NO4	N-Acetylthreonine	56802	71061	89249	58874	64428	60704	66331	68714	52908	49342	50411	57753	56713	58168	62292	HMDB0062557
122	C8H12NO6P	Pyridoxine 5'-Phosphate	167330	282270	275740	382680	278940	333690	189190	278320	374130	334490	309020	232940	359780	368620	272320	HMDB0001319
123	C9H14N3O7P	2'-Deoxycytidine-5'-Monophosphate	95540	535810	1941700	700930	937780	1646500	1942500	1816900	1106800	508940	406430	743680	1063300	1002300	1100600	HMDB0001202
124	C9H13N3O4	Deoxycytidine	10148	673.16	9	9	66048	10145	9	2061.6	672.99	20495	32584	45198	19212	19823	21051	HMDB0000014
125	C9H23N3O	N8-Acetylspermidine	5277	5529.8	8573.1	1841.5	1255.9	4210.9	7899.5	10788	6950.2	1144.9	3790.9	6991.1	8270.4	8079.4	11170	HMDB0002189
126	C7H13BaO10P	D-Sedoheptuiose 7-Phosphate	515680	478210	413900	1017500	455000	340750	562080	568060	700370	970530	436870	343130	578270	575280	660120	HMDB0001068
127	C6H11Na2O9P	D-Fructose 6-Phosphate-Disodium Salt	9718900	26283000	51954000	9159100	8456300	33351000	49965000	28518000	17417000	13010000	23224000	26634000	24429000	24261000	26110000	--
128	C6H6N4O3	1-Methyluric Acid	20824	40187	53154	21277	35443	43199	62793	23451	20376	9867.4	21324	36513	33712	31742	37518	HMDB0003099
129	C3H5NO4	Aminomalonic Acid	65817	653500	805510	214200	189910	480660	141960	401980	355120	104420	71637	96901	281270	283340	300060	HMDB0001147
130	C3H7O6P	Dl-Glyceraldehyde3-Phosphate	10767000	1505000	1763300	4893600	4755200	3804100	3578200	5713100	1574400	6578900	16984000	8898600	6795800	8086500	7143700	HMDB0001112
131	C6H11Na3O12P2	D-Fructose-1,6-Biphosphate-Trisodium Salt	306000	90370	145500	127770	167810	151380	174970	167150	73035	314240	717930	433940	222560	311620	307040	--
132	C6H11NO3	Allysine	38562	31129	36752	17432	20320	27308	17749	21718	23255	10146	17800	30001	21905	21823	14287	HMDB0001263
133	C4H4O4	Fumaric Acid	156520	131610	138250	76246	112270	270300	118030	106060	66085	102420	199140	124020	160910	140430	162550	HMDB0000134
134	C20H32O4	8,15-Dihete	3428300	3241800	1784600	1353300	2471600	2040700	1997600	1055500	728540	3299000	2836600	2427400	2236400	2525900	2970100	HMDB0010219
135	C7H13NO3S	N-Acetylmethionine	186450	212120	213540	230500	211290	162280	265540	247080	218370	250870	276970	348380	228190	236780	264030	HMDB0011745
136	C5H11O8P	Ribulose-5-Phosphate	13026000	51991000	59856000	39426000	25376000	36797000	41756000	46878000	36864000	34734000	27073000	26368000	38204000	37777000	38775000	HMDB0000618
137	C10H18N4O6	Argininosuccinic acid	3714800	19136000	27112000	9774900	6749100	10019000	16928000	13684000	13387000	7695000	5636200	8134900	11294000	12379000	11896000	HMDB0000052
138	C5H11O7P	2-Deoxyribose 1-Phosphate	282680	121620	154560	149320	302810	129550	124110	137090	144210	230580	256340	349640	198520	246780	207000	HMDB0001351
139	C8H16NO9P	N-Acetylglucosamine 1-Phosphate	1781700	1442400	2046300	3187100	2406000	1479600	1487600	2004300	1303300	1716100	2065900	2353100	1794300	2223900	2400300	HMDB0001367
140	C9H12O7S	(3-Methoxy-4-hydroxyphenyl)ethylene glycol sulfate	78927	110540	85943	51033	92932	43205	40523	78083	20411	36453	47480	99541	74326	51463	69716	HMDB0000559
141	C6H10O8	D-Glucarate	10225	22507	58522	21870	18580	30900	38416	57627	26274	11022	18977	26666	23902	22521	38439	HMDB0029881
142	C10H12N4O6	Xanthosine	6566300	997600	930870	1492300	4788400	730130	1333600	1077500	1105600	1890000	2683300	3454100	2324400	2523300	2886900	HMDB0000299
143	C10H15N5O10P2	Deoxyguanosine diphosphate(dGDP)	9951.4	81445	48434	44722	11698	166140	12958	56090	67218	35339	10263	27075	60077	46383	40087	HMDB0000960
144	C15H23N5O14P2	ADP-ribose	108930	9106000	2650400	6334000	429490	10993000	499970	11544000	21325000	11451000	735170	1903000	6335700	6240500	6579900	HMDB0001178
145	C15H24N2O17P2	UDP-glucose	132060	1118800	1244100	171880	163930	867870	289150	1238500	713770	111130	115750	272280	460070	478410	537230	HMDB0000286
146	C23H39NO19	3'-Sialyllactose	17459	37266	22360	12807	13226	30854	23768	29065	13118	16876	8005.3	25595	16441	22379	31052	HMDB0000825
147	C8H10O4	DL-3,4-Dihydroxyphenyl glycol	71349	30270	84702	27542	40150	35969	31454	22035	22417	45655	25964	30916	19902	21598	23780	HMDB0000318
148	C8H10O2	2-(4-Hydroxyphenyl)ethanol	955170	452110	480410	489720	540680	471310	531930	529570	450350	564140	491270	480770	495130	470420	451790	HMDB0004284
149	C9H10O4	Hydroxyphenyllactic acid	538630	208440	332640	217900	298940	201480	222960	197130	188580	193810	270940	318840	291630	271110	243030	HMDB0000755
150	C11H16N2O8	N-Acetylaspartylglutamic acid	4786400	7350000	11862000	4277700	2054500	5734000	3662800	7339200	4570900	3043600	1156800	2836000	5941700	4858100	6144700	HMDB0001067
151	C9H9NO	Indole-3-carbinol	424310	331200	77565	619160	443620	408100	276790	496110	162510	166490	299440	314770	323010	365220	374410	HMDB0005785
152	C11H15N5O5	2-Methylguanosine	184760	134830	114560	224850	339520	100020	224850	121740	112190	187620	289890	268640	217100	218390	204890	HMDB0005862
153	C4H8O4	L-Erythrulose	13103	21108	12969	4997.3	7959.2	14301	8939.2	9369.3	17244	9322.1	13830	16556	10748	11559	8308.5	HMDB0006293
154	C12H15NO4	N-lactoyl-phenylalanine	486450	635550	569480	738180	1679400	471740	672080	966920	719210	637950	1159900	1794500	911680	975820	1033000	HMDB0062175
155	C5H9NO3	N-Acetyl-L-alanine	1891000	1126700	1083400	1411600	1398300	834200	1115500	1133800	803570	1087600	1429400	1769500	1070600	1334200	1342500	HMDB0000766
156	C3H9O6P	Glycerophosphoric acid	6153900	14441000	12403000	17371000	15927000	17773000	3463900	16460000	10576000	9220700	6832800	6440200	12929000	12610000	13333000	HMDB0000126
157	C4H6O5	D-Malic acid	5694700	2540900	3189300	1646300	3590700	7712400	4842000	1875500	937450	1163700	6352800	3698300	4094600	3313000	4154100	HMDB0031518
158	C10H14N5O7P	deoxyguanosine 5'-monophosphate(dGMP)	203510	6131700	1450400	86001	289930	13493000	148290	594600	268120	118960	97189	1336300	2325900	2028800	1966600	HMDB0001044
159	C14H26O4	Tetradecanedioic acid	1802400	249100	252830	194370	173150	197840	179040	162260	144460	561240	425910	282880	346570	386170	396090	HMDB0000872
160	C9H15N2O15P3	Uridine triphosphate(UTP)	162190	9	9	9	25659	9	9451.5	9	9	83046	105620	112170	37029	45106	46623	HMDB0000285
161	C19H28O3	6β-hydroxytestosterone	41476	37531	59384	41884	31296	45691	48275	30029	45717	36767	38759	34558	28712	40508	40100	HMDB0006259
162	CH4NO5P	Carbamoyl phosphate	9613200	13837000	13750000	11822000	10713000	12082000	13508000	11564000	11604000	8560800	11407000	10506000	10719000	12680000	12540000	HMDB0001096
163	C5H9NO4	O-Acetyl-L-serine	65666	181220	188490	90943	132150	236230	248150	147610	130600	87017	137820	130340	124560	154840	145620	HMDB0003011
164	C8H7NO4S	Indoxylsulfuric acid	25906	7444	12500	188440	4175.4	18409	12798	35603	54580	104840	13029	27596	45146	43185	45787	HMDB0000682
165	C10H14N2O4	Porphobilinogen	97825	75855	104500	66133	77624	83618	64192	79157	73906	79253	68351	88466	74106	93729	83181	HMDB0000245
166	C10H14N5O10PS	5'-Adenylyl sulfate(APS)	20255	79283	113390	26994	12734	186060	10748	72242	56468	28011	16109	47420	49085	44946	87753	HMDB0001003
167	C20H37NO3	N-Oleoyl Glycine	5291.8	4070.2	5984.1	4312.1	4691.1	6832.8	5766.3	5216.7	13605	7440.9	4178.3	5790	4965.8	5340.1	5684.2	HMDB0013631
168	C4H4O3	Succinic anhydride	2351100	1732700	1729600	2665300	1552600	1857300	1566700	1445600	1628600	1135500	1452500	1515800	1814000	1399200	1818600	HMDB0032523
169	C6H8N2O4	Hydantoin-5-propionic acid	7690	21538	34364	15273	18379	25094	15888	21106	20496	12571	20176	24028	23226	22054	20984	HMDB0001212
170	C10H9NO	Indoleacetaldehyde	4371000	2145900	2255800	2251500	7403800	5964300	2168300	1743100	1599100	2546000	3764100	3979900	3471900	3991600	4274600	HMDB0001190
171	C5H11O8P	D-Xylulose 5-phosphate	13026000	51991000	59856000	39426000	25376000	36797000	41756000	46878000	36864000	34734000	27073000	26368000	38204000	37777000	38775000	HMDB0000868
172	C16H30O4	Hexadecanedioic acid	1119600	233570	178590	151890	133390	141990	123910	96326	72417	441820	244420	192880	251910	235270	233730	HMDB0000672
173	C9H10O5	2-hydroxy-2-(4-hydroxy-3-methoxyphenyl)acetic acid	16654	26198	20230	11895	13499	18816	17239	18838	18614	17977	20129	18909	19331	25380	15001	HMDB0000291
174	C20H30O3	5-oxoETE	7063.8	2892	5397.4	3841.7	3803.3	3481.9	6028.9	4394.8	4846.5	9376.9	8403.1	7348	6842.8	9478.4	6766	HMDB0010217
175	C9H10O3	Ethylsalicylate	282710	266630	326000	238050	235400	281950	251890	242170	306940	246120	200620	206030	269970	314140	346160	HMDB0029817
176	C10H11NO3	N-(2-Methylbenzoyl)glycine	12176	8070.2	11511	2511.2	4601.2	5565	5449	5303.4	4189.6	9266.6	4623.8	3871.4	4820.6	5895.4	4456.1	HMDB0011723
177	C8H8O3	Phenoxyacetic acid	21069	10932	6944.7	20075	348730	11367	8349.5	206840	9506.7	24240	10835	265550	89057	76385	101210	HMDB0031609
178	C7H8O2	4-Hydroxybenzyl alcohol	11367	8746.3	8321.2	10208	8959.5	6042.6	5318.1	7574.1	5784.7	11123	3045	6934.6	6294.2	9471.9	8416.6	HMDB0011724
179	CH4O3S	Methanesulfonic acid	208820	778090	1181500	324040	618940	572990	428410	536650	365160	361670	234990	334570	430900	437970	546440	--
180	C6H10O2	Delta-Hexalactone	1867800	1740200	1709500	2057800	1875700	2182600	1967100	2025900	1632300	1877600	1830600	1981100	2136600	2367100	2055100	HMDB0000453
181	C10H12O3	Propylparaben	466950	102750	253140	135320	259170	162410	169130	104350	123010	295140	186680	97527	84431	88775	93667	HMDB0032574
182	C11H14O3	Butylparaben	15118	4591.7	16524	6159	6137.7	5593	13469	3984.4	5302.5	15293	8943.2	2999.5	1699.1	2021.9	2776.6	HMDB0032575
183	C8H8O3	Methylparaben	722120	397410	550070	324240	297910	456200	277930	228400	309470	345010	374590	230870	151010	155900	173890	HMDB0032572
184	C20H30O3	(±)12-HEPE	44771	602.83	3861	6952.1	6254	2590	4891.7	4145.8	6295.2	35277	20893	15557	11914	10753	11186	HMDB0010202
185	C20H30O3	(±)15-HEPE	44771	602.83	3861	6952.1	6254	2590	4891.7	4145.8	6295.2	35277	20893	15557	11914	10753	11186	HMDB0010209
186	C20H32O3	(±)16-HETE	2596	3043.6	2270.4	3223.5	1129.7	9	1171.6	1242.8	9	1802.5	1640.2	1956.6	2327.4	2174.6	1777.7	HMDB0004680
187	C22H32O3	(±)17-HDHA	13936	10400	73940	60263	19821	9574.7	30906	36566	27481	6448.2	54414	17076	30978	36008	31819	HMDB0010213
188	C20H30O3	(±)18-HEPE	44771	602.83	3861	6952.1	6254	2590	4891.7	4145.8	6295.2	35277	20893	15557	11914	10753	11186	HMDB0012611
189	C20H32O3	(±)5-HETE	60257	19362	43201	54539	24056	28751	31236	24833	24218	59877	73489	69636	47652	51934	48404	HMDB0011134
190	C20H32O3	(±)9-HETE	60257	19362	43201	54539	24056	28751	31236	24833	24218	59877	73489	69636	47652	51934	48404	HMDB0010222
191	C20H32O3	11,12-EET	167240	28228	284070	131310	158900	58090	109100	43917	51718	383810	256940	222200	169610	166410	173830	--
192	C18H30O3	13-oxoODE	38442	12519	31277	17968	21298	33519	10420	13393	19868	19187	23672	23738	18127	14604	18257	HMDB0004668
193	C22H32O3	14(S)-HDHA	116760	11430	50611	65037	20152	10363	25635	30895	23453	38730	48200	42613	38505	42367	43490	--
194	C20H30O3	15-oxoETE	20558	7511.4	101590	26400	13381	9427.1	14567	13337	14863	16313	20534	23753	27868	24567	34009	HMDB0010210
195	C20H32O4	5(S),15(S)-DiHETE	1658.1	2837.6	25880	13563	3634.4	3551	6858.1	6948.8	3465.2	9	19304	3873.5	10047	7874.8	8169.3	HMDB0010216
196	C20H34O3	5-HETrE	12657	14925	123570	92886	39547	18256	61726	68566	35071	9120.2	73056	35349	45816	46362	50046	--
197	C20H34O5	5-iPF2α-VI	1088200	94880	395810	381720	274470	262690	156390	182990	272220	62504	177460	130540	273860	299760	313750	--
198	C20H34O6	6 keto-PGF1α	656420	176610	3752100	1117100	1299500	548420	1203900	318030	374820	1824300	1578900	931880	1144100	1152300	1223900	--
199	C18H30O3	9-oxoODE	38442	12519	31277	17968	21298	33519	10420	13393	19868	19187	23672	23738	18127	14604	18257	HMDB0004669
200	C20H32O5	Prostaglandin E2	59550	7097.4	196620	44378	134420	20590	56111	19696	16542	74616	139420	88776	63291	83000	76439	HMDB0001220
201	C20H34O5	PGF2α	42293	2793.9	27235	16136	29208	6427.3	16504	7580.5	6969	69583	48350	57956	30346	24376	29880	--
202	C20H30O4	PGJ2	9901	3193	8719	5125.1	6788.4	2427	8638.9	2265.5	1992.8	3895.2	7199.7	8967.2	4422.8	5499.2	5097.2	HMDB0002710
203	C22H32O5	RvD1	2024.9	2942.4	9	8950	3235.6	3587.2	19775	4391.9	4586.1	3358.5	3919.9	9	11998	12617	14743	HMDB0003733
204	C7H12N2O4	Nα-Acetyl-L-glutamine	30347	51469	92215	42717	53045	49851	75233	58711	66580	60255	83835	42751	54873	90905	53857	HMDB0006029
205	C6H12O6	Myoinositol	122030	429550	462400	406860	252370	383820	512510	400660	257660	192970	335750	274810	342700	332190	331010	HMDB0000211
206	C9H18O2	FFA(9:0)	80843	88976	114810	59933	81796	84672	65761	74658	67939	65995	60639	80792	44367	44716	53670	HMDB0000847
207	C9H9NO4	4-Hydroxyhippurate	7744.1	1583.5	1497.9	11868	2216	9965.2	2124.3	8582.7	1103.7	5418.8	1171.4	1950.4	3487.1	4628.8	5228.5	HMDB0013678
208	C5H9NO3	N-acetyl-beta-alanine	1115600	743050	662680	877080	919880	635940	697180	681080	669370	650960	935270	1238600	824400	795800	802810	HMDB0061880
209	C5H8O5	3-Hydroxyglutaric acid	344900	176040	226680	117930	271760	166180	108880	130630	85993	194800	132080	193510	198180	136530	229300	HMDB0000428
210	C13H22N4O8S2	Cysteine glutathione disulfide	6531500	19253000	11880000	3392500	7799000	8643000	11741000	12594000	10464000	8879600	13575000	11333000	13118000	14083000	12428000	HMDB0000656
211	C16H19N3O5	Trp-Glu	18115	27252	43909	45233	30476	35428	39418	42178	43651	41105	34951	63011	37778	46606	41884	HMDB0029082
212	C7H14N2O3	N-acetylornithine	3193300	3486000	4039400	3671800	3181700	3193400	2448700	4200600	2795200	2405800	2890700	5013900	3386100	3511000	3919400	HMDB0003357
213	C6H14NO8P	D-Glucosamine 6-Phosphate	122600	334190	481770	124100	208760	418440	529520	248480	216820	148890	187930	232360	220470	276440	298560	HMDB0001254
214	C7H8O5	3-Dehydroshikimate	93249	158630	215530	130760	142050	205520	156130	168660	132070	109810	130190	156800	117770	173950	157810	HMDB0000390
215	C6H8O6	D-Glucuronolactone	33606	35990	46780	33384	43550	17459	20542	24092	29914	22222	20340	13648	36269	21836	19497	HMDB0006355
216	C4H8N2O3	3-Ureidopropionate	27128	35853	39544	75301	36880	49766	98630	45246	50687	60699	67232	43091	53206	48916	54787	--
217	C8H8O3	2',4'-Dihydroxyacetophenone	722120	397410	550070	324240	297910	456200	277930	228400	309470	345010	374590	230870	151010	155900	173890	HMDB0029659
218	C10H12N4O5	Inosine	296770000	619740000	667960000	534820000	583930000	652900000	734730000	637350000	683100000	529220000	477340000	392270000	604280000	567310000	571990000	HMDB0000195
219	C3H5O6P	Phosphoenolpyruvate	5974600	4548700	4797400	4884300	4500900	4872800	6313000	5528800	5608000	3164500	9236700	5858200	5881000	5270500	5569200	HMDB0000263
220	C8H8O3	3-hydroxyphenylacetic acid	10193	5415.3	20437	45302	11407	16841	14249	39493	36378	97395	11486	55892	33109	32123	31289	HMDB0000440
221	C6H14O6	D-Mannitol	408570	44452	41671	20581	672470	505630	79454	78108	30418	225570	398720	468650	225920	230230	236290	HMDB0000765
222	C6H7N5O	7-Methylguanine	31966	30177	16359	14900	19860	20675	16322	19879	13661	12941	21741	23316	20274	20947	21314	HMDB0000897
223	C11H14N2O3	Gly-Phe	28901	83112	122750	94292	54042	97403	97982	118470	95081	65689	65581	135620	95289	102470	104440	HMDB0028848
224	C18H32O3	13(R)-HODE	252960	137460	802470	522970	460910	183710	398090	503340	346080	197410	880120	279680	409290	450990	454110	--
225	C9H7NO	Indole-4-carboxaldehyde	11556	9528.8	18187	21320	4162.6	8010.1	4828.2	5733.9	9404.4	8661.4	6105.5	9263.1	6376.4	8649.2	10654	--
226	C5H8O5	2-Hydroxyglutaric acid	278790	214910	224610	133730	245410	150940	130290	119150	98272	176230	156400	171280	170730	227260	224750	--
227	C16H26O3	Tetranor-12(R)-HETE	107340000	28117000	29813000	14646000	14842000	31249000	20334000	16180000	14239000	66789000	14775000	14840000	12333000	12682000	12543000	--
228	C18H34N2O10	D-Calcium Pantothenate	128060	136830	297420	374370	210060	88354	123060	260110	172150	77812	54680	236310	161600	109120	210120	--
229	C4H7NO4	Iminodiacetic acid	6268200	20931000	23811000	13375000	12392000	18057000	15968000	14253000	12769000	8058900	7252600	10147000	12580000	14138000	14583000	HMDB0011753
230	C5H12O9P2	2-Methyl-d-erythritol 2,4-cyclodiphosphate	117180	421290	603250	227860	366300	1491700	941810	659520	299500	423550	553610	1133500	673020	618020	747430	--
231	C7H14N2O3	Gly-Val	7964.6	13038	9421.1	7811.3	8040.7	9773.2	5422.2	8441.6	11941	4078.5	12653	12579	8538	13716	13773	HMDB0028854
232	C18H28O2	FFA(18:4)	148570	32248	40494	39670	24469	22340	50958	42522	45920	92283	63428	75345	64643	66878	73466	--
233	C18H34O4	12,13-DiHOME	131410	22841	159190	51527	97095	47217	27951	13940	18987	50267	61494	58417	57370	58217	68233	--
234	C20H36O5	8-isoprostaglandin F1α	17457	14352	9	8383.7	7697.5	7932.1	26260	14796	10588	5731.6	14412	9903.5	9917.8	14882	10804	--
235	C15H24N2O17P2	UDP-D-galactose	132060	1118800	1244100	171880	163930	867870	289150	1238500	713770	111130	115750	272280	460070	478410	537230	HMDB0000302
236	C8H8O3	4-acetoxyphenol	2693900	2755600	2343400	2497700	2464100	1115800	2243600	1454200	1038800	1270700	1741900	2154900	1743000	2042100	2198800	--
237	C6H12O3	2-ethyl-2-hydroxybutyric acid	208440	86599	104390	138440	126860	116750	49680	67778	82367	120840	295340	221540	96366	139400	153820	HMDB0001975
238	C6H10O5	1,6-anhydro-β-D-glucose	24531	33966	21510	16351	14686	23648	33828	23765	12046	19594	36143	16934	16349	40551	23844	HMDB0000640
239	C16H32O3	16-Hydroxyhexadecanoic acid	1415000	1141600	894670	872340	928570	790570	919680	669500	484990	1012400	768050	817530	1034300	1097300	890860	HMDB0006294
240	C17H27N3O17P2	Uridine-5'-diphospho-N-acetylgalactosamine??disodium??salt	20430	75441	61556	20575	25775	45461	50040	102790	27529	10345	15149	37775	46295	66413	54402	HMDB0000290
241	C13H22N2	N,N′-dicyclohexylcarbodiimide	8950600	7544300	7164000	7577000	6940700	8717300	4968100	6712400	7358800	5913000	5260700	7136300	5399500	6492800	5782300	--
242	C24H40O5	Gamma-Mercholic Acid	114520	153670	80572	28581	39584	58845	90148	121910	91943	183020	65066	94987	108330	129100	83285	--
243	C4H8O4	Erythrose	13103	21108	12969	4997.3	7959.2	14301	8939.2	9369.3	17244	9322.1	13830	16556	10748	11559	8308.5	HMDB0002649
244	C19H40O3	Heparin	60509	31150	59074	35729	30741	32737	44429	27292	28547	25040	31544	23155	28161	17298	16268	HMDB0001394
245	C16H32O3	2-hydroxyhexadecanoic acid	1415000	1141600	894670	872340	928570	790570	919680	669500	484990	1012400	768050	817530	1034300	1097300	890860	HMDB0031057
246	C9H7NO2	Indole-3-carboxylic acid	12852	8416.1	5213.9	2984.8	17386	15925	3606.2	6217.3	5363.4	6061.1	7693.2	13410	10758	14007	15494	HMDB0003320
247	C15H28O2	FFA(15:1)	554850	802450	589060	499780	874170	703220	988450	852890	857180	933400	671900	520230	9634900	10604000	9879800	--
248	C6H13O7P	Mevalonate 5-phosphate	566050	660130	692160	467320	361280	364840	419640	456850	506170	422930	583790	335590	457910	587470	493840	--
249	C7H6O3	4-Hydroxybenzoic Acid	1036000	547340	519550	528390	552880	490330	533420	625900	493780	567920	530580	532830	525220	470190	519840	HMDB0000500
250	C8H9NO2	Acetaminophen	2539.2	307.5	1568.4	5896	1563	5963.3	689.07	3767.7	2920.8	3756.2	949.88	1047.6	2094.4	3479.6	2538	HMDB0001859
251	C6H13O9P	D-Mannose 6-phosphate	45733000	72939000	121700000	24697000	28395000	86862000	94872000	62148000	56995000	50560000	60792000	57355000	64364000	70895000	71243000	--
252	C12H24O17P2	Bis(1-inositol) -3,1'-phosphate 1-phosphate	4128200	4611400	6263700	5776000	6923900	7220100	5768900	7292700	6823200	4454500	5467100	5584900	5200500	5200800	5997800	--
253	C5H9NO3	2-amino-4-oxovaleric acid	1115600	743050	662680	877080	919880	635940	697180	681080	669370	650960	935270	1238600	824400	795800	802810	--
254	C7H11NO5	L-2-amino-6-oximelic acid	127250	232560	402330	182780	187390	199720	278280	173130	165200	116470	131700	152510	186960	190510	261810	--
255	C15H21N5O13P2	Cyclic ADP ribose	50040	2048500	2638300	469330	173020	274580	64790	930960	1117700	151510	30290	234290	682360	770300	793680	--
256	C10H13O10P	5-O-(1-carboxyvinyl) -3-phosphate	307080	9683000	4259100	433110	479390	10918000	335910	2993000	859850	305970	203280	1939800	2517000	3567400	3515200	--
257	C9H17O12P	2-(α-D-mannosyl) -3-phosphate glyceride	383950	15232000	9776900	390760	797560	33164000	331200	5833500	1691600	204250	211400	5524400	5048600	6259900	6973200	--
258	C6H9N3O2	3-(pyrazol-1-yl) -L-alanine	32568000	690380	929840	565590	68516000	39617000	3597600	750200	528590	21089000	37037000	34865000	19693000	23219000	23195000	--
259	C5H7NO3	1-pyrroline-4-hydroxy-2-carboxylate	39592	18683	26345	30789	28403	24790	37542	22658	23149	21463	28548	33359	28322	22969	17157	HMDB0002234
260	C27H48NO7P	LPE(0:0/22:4)	566010	263380	212710	188020	134970	153980	106670	133720	126930	242000	150430	451720	319040	310440	316700	--
261	C27H44NO7P	LPE(0:0/22:6)	3577300	1505400	1413200	1694100	638970	621210	1093000	886310	621840	1732000	1817500	2411000	1851200	2184900	2308100	--
262	C25H48NO7P	LPE(0:0/20:2)	193030	175170	206420	417190	132380	151670	170610	231800	159740	409810	284920	379640	363000	413480	381610	--
263	C25H48NO7P	LPE(20:2/0:0)	193030	175170	206420	417190	132380	151670	170610	231800	159740	409810	284920	379640	363000	413480	381610	--
264	C25H46NO7P	LPE(20:3/0:0)	319040	145160	104090	150290	82685	100670	122870	119820	98371	151010	218740	222750	204730	227030	237290	--
265	C25H42NO7P	LPE(0:0/20:5)	136270	60056	29346	21746	9540	12538	94066	53158	35618	86115	127760	101680	72491	76876	84099	--
266	C23H42NO7P	LPE(0:0/18:3)	182940	41603	67749	48375	37199	15748	48238	57361	68637	100850	86351	116030	104310	84914	103660	--
267	C21H42NO7P	LPE(0:0/16:1)	369320	348820	173200	353740	600680	415250	476050	354490	153940	556990	795770	633430	563660	595890	589990	--
268	C7H13NO2	1-Aminocyclohexanoic acid	123740	50275	39763	55053	241280	212790	65248	61370	41247	53787	130300	132850	100450	105320	112180	--
269	C5H8N2O5	Ureidosuccinic acid	8368.4	64813	114460	42390	29066	61525	84411	104690	59975	43841	42114	70976	62333	63037	63245	HMDB0000828
270	C8H16O3	2-Hydroxycaprylic acid	29112	32093	47677	29529	7952.5	27726	27325	27047	24301	19023	14991	23194	23047	22449	17846	HMDB0000711
271	C8H8O3	2-hydroxyphenylacetic acid	15807	7269.3	11838	14573	13583	12663	8449.9	10642	4904.9	19574	13335	14129	9439.2	9522.8	12515	HMDB0000669
272	C8H8O3	4-Hydroxy-3-methylbenzoic acid	15807	7269.3	11838	14573	13583	12663	8449.9	10642	4904.9	19574	13335	14129	9439.2	9522.8	12515	HMDB0004815
273	C6H10O4	2-Methylglutaric Acid	102330	19743	93550	16768	25803	36831	17320	15072	10723	26746	32488	24808	15245	17113	23420	HMDB0000422
274	C6H10O2	2-Methyl-4-pentenoic Acid	1318200	1511800	1207000	1239000	1546600	1507600	1038000	958650	1043600	1233100	1237800	1241700	1180900	1448400	1436800	HMDB0031158
275	C6H12O3	(S)-Leucic acid	83235	4323.6	6428.9	18191	22816	18375	10634	8209.5	5886.9	11344	44216	46714	19522	16328	15857	HMDB0000746
276	C16H25N5O15P2	Adenosine-5'-Diphosphoglucose	5522.6	7722.9	22064	8860.7	5152.6	32461	13977	12555	15172	23975	2892.6	16958	11807	19823	8813.9	--
277	C9H9NO4	2-Hydroxy HippuricAcid	7744.1	1583.5	1497.9	11868	2216	9965.2	2124.3	8582.7	1103.7	5418.8	1171.4	1950.4	3487.1	4628.8	5228.5	HMDB0000840
278	C8H17NO2	8-Aminooctanoic Acid	16635	45623	34735	12966	22217	30874	27601	35776	20989	13707	41178	61539	37362	29040	32093	--
279	C13H24O4	Tridecanedioic acid	365640	208950	371560	199500	219930	220660	210540	202230	196880	227710	265190	196780	224900	210180	180760	--
280	C18H36O3	12-Hydroxyoctadecanoic acid	81522	65240	88691	64242	41744	42788	53627	30645	63530	36856	34123	26596	47000	30278	47549	HMDB0061706
281	C18H35NO3	N-Palmitoylglycine	67949	43056	56139	36221	27895	46664	33412	30816	36675	55527	33797	41013	26792	31195	25727	HMDB0013034
282	C17H28O3	12-HHT	7791.7	2216.1	19916	6847.8	9618.5	4715.5	7058.3	4337.8	2710	21471	14829	10879	6785.9	6815.6	13437	HMDB0012535
283	C18H30O3	13(S)-HOTrE(γ)	52079	62284	69355	77518	71715	93885	58610	65663	88132	84849	73714	65786	48802	74401	60049	--
284	C18H30O3	9(S)-HOTrE	17307	4109.8	7682.7	5612.8	8735.3	9866.5	3082.7	2924.1	14692	3148.9	3617.8	4017.9	4326.3	6744.1	8792	HMDB0031934
285	C20H32O3	(±)8-HETE	22999	6960.1	23909	24935	12916	8044.2	12642	17413	9257.9	19225	30019	20625	16297	14601	20106	--
286	C20H34O3	8(S)-HETrE	12657	14925	123570	92886	39547	18256	61726	68566	35071	9120.2	73056	35349	45816	46362	50046	--
287	C20H34O3	15(S)-HETrE	12657	14925	123570	92886	39547	18256	61726	68566	35071	9120.2	73056	35349	45816	46362	50046	--
288	C18H34O5	9(S),12(S),13(S)-TriHOME	77188	59634	278470	125240	179200	109010	123620	135540	108600	61219	296720	101670	131450	136500	135880	HMDB04708
289	C20H34O4	(±)8(9)-DiHET	4791.7	2483.4	4244.4	4674.5	3958.1	2422.7	3090.6	1838.8	3928	7789.4	7979.4	7475.1	5876.6	5354.8	6376.8	--
290	C20H34O4	(±)11(12)-DiHET	4791.7	2483.4	4244.4	4674.5	3958.1	2422.7	3090.6	1838.8	3928	7789.4	7979.4	7475.1	5876.6	5354.8	6376.8	--
291	C22H32O3	13-HDoHE	4767.8	1401.3	3040.7	3650	4255.9	2168.3	4250.7	2608.9	3144.1	7314.9	4690.9	3646.8	4267	3930.2	2519	HMDB60043
292	C22H32O3	11-HDoHE	5103.7	3839.4	15775	12872	4370.3	4616.6	8422	8717.3	4599	9362.6	11431	5993	7258.8	8697.4	9282.9	HMDB60040
293	C20H36O3	11-HEDE	15819	3574.7	42664	10682	17734	7507	10965	5003.6	6089.6	21050	15093	15613	13867	17881	12927	--
294	C20H36O3	15-HEDE	15819	3574.7	42664	10682	17734	7507	10965	5003.6	6089.6	21050	15093	15613	13867	17881	12927	--
295	C20H32O5	11β-Prostaglandin E2	35175	2947.4	137750	34223	94874	16381	30523	12845	9491	51133	91165	64751	43808	49559	53902	--
296	C20H34O5	8-iso Prostaglandin F2α	9129	2901.6	31859	5956.6	10288	5592.5	6614.2	5599.3	6400.5	5018.8	15176	18193	10344	11214	12563	--
297	C20H34O5	15-keto Prostaglandin F1α	29570	2525	18523	11005	23930	5289.1	9842.7	5631.7	6079.9	52695	32885	46441	21011	17422	24614	--
298	C20H34O5	11β-Prostaglandin F2α	9129	2901.6	31859	5956.6	10288	5592.5	6614.2	5599.3	6400.5	5018.8	15176	18193	10344	11214	12563	--
299	C6H15O9P	Sorbitol 6-phosphate	59293	45237	48692	28340	36231	60139	56263	50395	51918	50332	60037	62735	66241	53679	59792	HMDB0005831
300	C4H8N4O4	Allantoic acid	381120	979200	1439600	676210	599390	903620	538050	879840	820560	566000	257760	462370	667580	818150	837810	HMDB0001209
301	C10H17N3O6	Glu-Gln	1005600	437560	581670	588670	665630	592550	531200	675820	415400	271940	458290	538770	461240	662690	652420	--
302	C23H37NO3	N-Arachidonoyl-L-Alanine	6480.6	1373.3	2239.2	2857.2	3705	4083.6	1624.9	2424.8	1207.4	3389.2	6613.9	10212	3960.5	4268.9	3533.6	--
303	C8H10N2S	Ethionamide	171060	144470	182980	130610	158670	172030	150480	145650	200730	127030	120130	110630	149120	187970	203330	--
304	C25H44NO7P	Glycerophospho-N-Arachidonoyl Ethanolamine	9153500	20593000	23353000	8742800	14638000	18074000	19576000	18502000	11986000	21882000	19752000	34312000	25209000	23722000	25271000	--
305	C4H8O3	(R)-3-Hydroxybutanoic acid	1927500	1434700	968900	1415600	940400	805910	584000	411400	183750	456030	2158400	1320700	1054100	1103400	1130100	HMDB0000011
306	C6H12O3	2-Hydroxyhexanoic acid	76285	8804.8	11569	8108.4	14351	14688	9396	9736.8	5971.9	14787	31680	30479	21366	22046	23492	HMDB0001624
307	C13H10O3	3-Phenoxybenzoic acid	17384	16905	21188	15052	19324	19903	20190	18924	17868	19062	18687	16839	25616	16445	15703	HMDB0041807
308	C10H20O2	4-Ethyloctanoic acid	1113600	172570	281890	340560	390160	673600	108940	63891	791670	97085	150820	155050	314980	385290	414180	HMDB0036136
309	C9H12N2O6	5-Hydroxy-2'-deoxyuridine	4890000	6871500	9090200	6960400	7154800	6291100	7977300	9537100	6937500	6683400	5244000	6295700	6543500	6624100	7608200	--
310	C15H10O3	6-Hydroxyflavone (6-HF)	67743	55324	69804	61680	75311	66940	50099	57827	58485	49333	58620	44553	48350	54918	58427	HMDB0141530
311	C7H13NO3	Acetylvaline	18582	29012	30028	15549	18641	24754	20224	23321	21747	10304	14353	16590	14147	22221	28040	HMDB0011757
312	C16H32O5	Aleuritic Acid	13622	13944	9683.7	14246	7793.4	12878	8935.6	11373	12017	13476	11359	12585	11893	11976	13392	--
313	C20H31N4O16P	Cytidine 5'-monophosphate-N-acetylneuraminic acid（CMP-NANA）	315890	899590	1525500	645270	490710	923050	960290	750690	606920	595930	531460	547840	794810	863930	865810	--
314	C6H10O7	D-Galacturonic Acid	145620	93906	78429	99065	90040	115580	127630	126560	72486	119460	159600	128210	126540	133100	147260	HMDB0002545
315	C5H8O4	Dimethylmalonic acid	328590	91556	258750	270890	862420	115380	969650	82126	128330	12188000	249190	1249700	1384700	1539200	1561300	HMDB0002001
316	C6H12O6	D-Tagatose	122030	429550	462400	406860	252370	383820	512510	400660	257660	192970	335750	274810	342700	332190	331010	HMDB0003418
317	C7H14O8??	Gluceptate	11721	23681	12092	15096	22491	11470	22579	12935	16078	17200	19447	13615	15715	30374	16903	--
318	C24H42O21	Glycogen	13787	5316.8	6214.2	4300.8	8281.6	10940	6332	3757.2	3248.4	3045.3	6272.8	2261.6	5820.5	9976.8	4245.4	HMDB0000757
319	C8H16N2O3	Val-Ala	1353400	550000	1708200	491850	693760	649500	493620	411220	398900	865880	510310	572470	388060	402960	434190	--
320	C5H6N2O2	Imidazoleacetic acid	1021200	2641300	3304700	1259000	1840600	2354400	1597700	2004700	2000400	1171000	1049400	1369200	1683700	1758200	1966100	HMDB0002024
321	C10H14N4O11P2	Inosine diphosphate	31422	835690	494130	45016	94880	1395700	86278	511150	105650	39796	38774	384590	386850	413190	262510	HMDB0003335
322	C2H6O4S	Isethionic acid	5372000	15332000	22248000	7526900	9382300	12758000	9072300	11865000	9340600	6818700	4587700	7658300	9154700	9830700	10312000	HMDB0003903
323	C9H10O4	Isohomovanillic acid	15122	4268.6	6036.7	31575	4177.5	1670.4	9	6133.7	9	17330	7146.5	11034	12935	8780.6	10661	HMDB0000333
324	C6H9O9P	L-Ascorbic acid 2-phosphate	58201	73866	29856	81433	48327	55677	33743	20550	13572	44692	82638	102530	70628	42351	38264	--
325	C12H14O4	Monobutyl phthalate	373780	248790	303580	264780	354340	277680	207560	279390	263830	287560	299370	307990	289630	281820	314130	HMDB0013247
326	C18H34O4	Octadecanedioic acid	305180	127840	185230	78369	64545	67048	72033	100360	72863	127330	76623	86085	109770	77256	100610	HMDB0000782
327	C2H5O5P	Phosphonoacetic acid	10066000	4256900	5466300	7792000	5835200	5232700	3368300	5741400	5567400	6003800	7078000	3336600	6017800	6687400	7629200	HMDB0004110
328	C12H23O14P	Sucrose 6′-monophosphate	382550	577560	285310	245430	129720	681750	161210	266620	187160	259010	315520	230290	361560	310450	437410	--
329	C12H20O4	Traumatic acid	39181	41844	67872	19581	29495	29010	13554	20887	5529.4	20185	24388	15525	39608	20317	28551	HMDB0000933
330	C6H8O6	Tricarballylic acid	304070	442910	279420	272750	220040	265460	643270	400950	279740	307130	351470	254210	397750	379740	242270	HMDB0031193
331	C21H44NO6P	Phosphatidylethanolamine lyso alkenyl 16:0	627910	558890	512790	622620	362880	625530	422640	640120	191600	993900	1015600	1313100	1034800	1034900	1140800	--
332	C19H39O7P	LPA(16:0/0:0)	169530	105710	110930	129890	93945	87259	69847	103910	68971	139670	122390	240190	185730	202760	203990	HMDB0007853
333	C10H13N5O4	3-Deoxyguanosine	187010	49319	57984	59967	82641	55646	81402	45143	47596	141170	114040	125390	94778	91550	95558	HMDB0000085
334	C14H28O3	3-hydroxy-tetradecanoic??acid	194500	124860	121900	104630	148790	138020	105710	83639	73814	105960	189050	158090	161110	142000	145300	HMDB0010731
335	C8H9NO	Acetanilide	107730	100480	25292	156230	112500	117820	75170	102780	55454	55399	76004	94891	85296	102310	109020	HMDB0001250
336	C9H12N3O7P	Cytidine??2',3'-cyclic??monophosphoric??acid	25007	28758	81837	35464	44423	50208	24168	37452	20595	12253	28450	47235	41002	47742	34866	HMDB0011691
337	C5H11O8P	D-Arabinose??5-phosphate	6926400	31439000	41297000	23274000	15779000	23423000	24631000	26716000	25651000	20826000	14885000	17474000	20430000	25579000	27214000	HMDB0011734
338	C10H18N2O5	Glu-Val	40329	33923	36544	41147	33875	19943	40299	26413	27830	14761	27157	30576	31571	27480	33552	HMDB0028832
339	C6H8O7	Isocitric??acid	1420000	1652900	1458000	1465200	1177200	1369100	1104800	1639100	1178200	957470	1059500	2084200	1413200	1371200	1397000	HMDB0000193
340	C14H22N2O16P2	UDP-xylose	33795	96200	95107	61419	54003	112500	101030	108390	83563	58627	62548	50809	75404	73668	105850	HMDB0001018
341	C9H16N2O6	Glu-Thr	87939	74114	74008	64906	103600	80328	98506	82335	79588	85978	72554	73068	89743	73601	89249	HMDB0028829
342	C14H18N2O6	Glu-Tyr	68186	26290	23361	28591	23036	18497	17534	26791	19827	17489	24184	31394	29467	25825	28589	HMDB0028831
343	C21H41O7P	LPA(18:1/0:0)	154720	220060	259060	100200	276740	217220	178040	196580	124990	288390	226460	421670	286710	247380	342010	HMDB0007855
344	C6H12O6	D-Allose	122030	429550	462400	406860	252370	383820	512510	400660	257660	192970	335750	274810	342700	332190	331010	HMDB0001151
345	C6H14O12P2??	D-Glucose??1,6-bisphosphate	1561.2	2981.2	3905.7	1089	2593.9	1680.4	4281.1	1065.2	606.96	2479.6	2214	1756.1	4691.1	4212.7	2364.1	HMDB0003514
346	C5H10N2O3	Hydroxypiperazic??acid	302880	530070	721780	377140	432460	647990	774280	590750	454910	213120	416050	345880	450050	468520	504650	--
347	C13H14N2O3	N-acetyl-D-tryptophan	8928800	5978200	1092600	16805000	9093800	8503300	6820900	14495000	2711000	3317600	7894900	7495800	10061000	8029000	7579900	--
348	C6H14O6	Galactitol	408570	44452	41671	20581	672470	505630	79454	78108	30418	225570	398720	468650	225920	230230	236290	--
349	C7H11NO5	N-Acetyglutamic acid	82177	181270	274590	149400	150290	140730	149540	196580	117350	75726	135170	163020	176620	142300	212550	--
350	C13H14N2O3	N-AcetyTryptophan	22563000	14954000	2606700	41080000	21596000	21204000	17018000	35992000	7146400	8377700	19434000	19243000	25774000	19988000	18372000	HMDB0013713
351	C5H11O7P	2-Deoxyribose-5'-phosphate	146800	136010	130290	71061	137300	144560	149460	48550	31822	56302	150130	109990	104380	90312	89252	--
352	C10H14N5O7P	Adenosine 2'-Phosphate	1689200	2076800	1931700	2081100	1890400	2836000	1724600	2218000	1511900	2066900	2589600	3113400	2338100	2281000	2470600	--
353	C13H13NO2	3-(2-Naphthyl)-L-alanine	652610	460850	471180	593740	538800	484610	473990	435170	463190	531970	617670	481130	547720	557090	438680	--
354	C5H9NO4	L-threo-3-Methylaspartate	3007500	6733100	6626300	4261500	4307600	4450800	6968200	7006400	5554600	2839600	3582700	3305700	4721400	5000300	5331400	--
355	C18H34O4	FAHFA(8:0/10:0)	4322.5	15578	8249.5	30613	1338.6	3219.3	4395.7	9427.7	2900.8	4229.8	3435.2	5727.6	9086.1	8489.2	8180.6	--
356	C12H24N2O3	Leu-Ile	11858	30920	64635	36746	17235	38564	26778	33424	42171	27606	11841	20820	43938	43644	50067	--
357	C22H38O4	Docodiendioicacid	12838	16105	12778	5634.3	10476	7166.5	16777	6927.1	6470.9	7664.7	11230	5864	11521	12013	12152	--
358	C9H14N4O4	His-Ser	524270	95975	173720	126900	20215	21613	50668	44010	47154	401150	83687	73019	151490	141070	143390	HMDB0028894
359	C23H44NO6P	Phosphatidylethanolamine lyso alkenyl 18:2	5492300	4667100	4861400	5267000	3209000	3793700	3698800	4916000	3254800	7810700	8934700	10545000	8005200	7569700	7896500	--
360	C9H18O2	4-Methyloctanoic acid	23951	29867	28722	17452	22129	24706	16267	19164	17217	22139	18890	19629	11983	16447	19884	HMDB0031557
361	C10H15N5O9P2	2'-Deoxyadenosine-5'-diphosphate(dADP)	992	10502	13457	10858	5401.3	12880	10645	7338.6	2830.2	6692.9	4384.7	4958.9	10427	13527	10462	--
362	C4H9NO2S	D-Homocysteine	343730	404460	303400	434440	356270	329290	385990	305010	564210	296490	367040	735350	346000	288250	404240	HMDB0000742
363	C2H5NO2	Glycine	92716	59850	179950	83212	48075	179400	205420	91750	231690	68110	107090	123990	63956	69707	57439	HMDB0000123
364	C6H12N2O4S2	L-Cystine	1056600	313850	677200	323310	561430	762430	802190	254670	789280	472970	741320	671170	478580	416680	494070	HMDB0000192
365	C6H14N2O2	L-Lysine	99834000	107850000	253250000	77435000	92731000	225970000	261730000	115640000	198020000	72492000	104360000	120050000	107810000	103840000	107110000	HMDB0000182
366	C5H13ClN2O2	L-Ornithine	985130	1043100	881240	541200	621920	1021000	1136900	817730	660400	512120	704570	855270	905570	851200	762400	HMDB0000214
367	C3H7NO2	L-Alanine	4883900	5319900	14287000	6204000	6652500	18013000	13791000	6732000	9626400	4871600	7294400	8908900	6836100	6399100	6142000	HMDB0000161
368	C6H13N3O3	L-Citrulline	987450	706950	2585000	992550	650520	1892400	2078300	1570800	1728100	359750	817300	1578100	1002200	855770	897960	HMDB0000904
369	C5H9NO4	L-Glutamic Acid	69848000	153130000	286160000	80854000	108710000	203880000	277210000	160140000	210100000	78687000	97712000	92056000	121720000	123650000	128250000	HMDB0000148
370	C6H9N3O2	L-Histidine	735340000	21104000	22975000	15785000	930800000	776580000	102450000	22106000	18363000	609460000	798960000	767880000	615820000	580370000	576510000	HMDB0000177
371	C5H11NO2S	L-Methionine	12371000	13032000	12656000	14663000	13832000	12926000	11961000	14496000	14730000	13203000	11089000	17233000	16287000	13866000	13724000	HMDB0000696
372	C9H11NO2	L-Phenylalanine	518540000	523550000	527550000	534180000	507390000	484120000	515030000	519380000	504780000	516550000	498830000	551340000	523100000	526280000	521720000	HMDB0000159
373	C5H9NO2	L-Proline	2224300	2023100	1136200	833100	929790	1410100	1336700	1362400	810910	781640	1098800	1298600	1244400	1231000	1234200	HMDB0000162
374	C3H7NO3	L-Serine	1879000	1995800	4271800	2270900	1929500	4859300	4163600	2150500	4217800	1688300	2178700	3202100	2241000	1832500	1785100	HMDB0000187
375	C5H11NO2	L-Valine	49829000	45256000	53561000	49223000	47718000	42340000	56449000	50130000	44514000	38659000	62681000	77722000	49296000	57343000	57993000	HMDB0000883
376	C11H12N2O3	5-Hydroxy-L-Tryptophan	129760	8052.7	15971	20880	120690	50585	19328	23251	13371	28264	58440	41469	40956	41246	87719	HMDB0015571
377	C5H7NO3	5-Oxoproline	1526600	4261300	12942000	1939900	2273600	10467000	11602000	4154600	8015800	1731500	2263200	2140700	2895200	2919800	2298100	HMDB0000805
378	C13H16N2O5	Asp-phe	199200	5963000	5058300	4241200	2965000	3711300	4188200	5777000	6215500	2544200	1448600	3024900	3975700	3900500	3939400	HMDB0000706
379	C5H11NO2	Betaine	17763000	27354000	31656000	12118000	14224000	26547000	21508000	15950000	19206000	12725000	23059000	17182000	17626000	21403000	18769000	HMDB0000043
380	C10H17N3O6S	Glutathione Reducedform	709870	24210000	85147000	28695000	31606000	71105000	69096000	60677000	46645000	16051000	15308000	26313000	35108000	37135000	36526000	HMDB0000125
381	C5H9N3	Histamine	5703700	5399200	7533600	5951100	11235000	6974400	8016900	7556600	5980100	4359000	8278800	9318900	7066200	7994300	8037900	HMDB0000870
382	C7H14N2O4S	L-Cystathionine	37714	19333	11958	13176	14422	18789	3292.5	8457.8	16508	41549	10416	33591	14405	6784.6	7166.2	HMDB0000099
383	C3H7NO2S	L-Cysteine	119410	46445	324760	528160	263820	278200	207270	254370	166670	57983	57070	167490	117220	114310	70068	HMDB0000574
384	C7H15N3O3	L-Homocitrulline	98252	42175	121860	169150	50125	32409	80587	86560	66501	69543	58982	100250	79408	73284	117510	HMDB0000679
385	C8H16N2O4S2	L-Homocystine	171720	363170	654650	180940	254610	645480	456490	314920	301540	255230	178250	348080	341100	279530	360510	HMDB0000676
386	C4H9NO2	N,N-Dimethylglycine	5432700	4250100	4909200	3905000	4869300	4308400	5270400	4459000	4154400	3466500	6809900	5678700	4753000	5001400	4569600	HMDB0000092
387	C8H16N2O3	N6-Acetyl-L-Lysine	304450	261890	165720	230250	228280	190550	194440	244780	174130	265690	243000	320470	273540	246430	247170	HMDB0000206
388	C6H9NO5	N-Acetylaspartate	8412700	18300000	22984000	13859000	11044000	16371000	9555900	16978000	17085000	12515000	4386600	9195300	15138000	15406000	15214000	HMDB0000812
389	C8H15NO6	N-Acetylmannosamine	34169	78062	132580	64514	64563	91995	132110	36235	84436	64782	42762	58209	42618	58256	60184	HMDB0001129
390	C11H19NO9	N-Acetylneuraminic Acid	71808	205280	210880	234230	107000	138540	216420	100790	139810	165990	157300	200490	208870	142020	183860	HMDB0000230
391	C8H16N2O3	Gly-Leu	2707700	9921900	14503000	10583000	5771200	9639500	5566300	10550000	10765000	5759000	3622500	7487100	10470000	10488000	8974700	HMDB0000759
392	C13H16N2O4	Phenylacetyl-L-Glutamine	161720	123950	550270	2768600	125600	133670	208760	312160	1692200	1161600	209280	290000	691160	734890	745020	HMDB0006344
393	C18H20N2O3	Phe-Phe	12051	27110	70727	26923	10528	30360	50061	34890	35298	19978	16285	22214	55492	31833	44082	HMDB0013302
394	C14H20N6O5S	S-(5-Adenosy)-L-Homocysteine	3155900	5055900	4937100	3010400	4582600	5336500	4805800	4133300	3611000	2865500	3896100	5176100	4561200	4554600	4812800	HMDB0000939
395	C5H9NO3	Trans-4-Hydroxy-L-Proline	2538700	5705900	7975800	4146100	4223000	8133800	10201000	6707100	5203200	4498200	4962900	5038000	5729500	5240500	4493400	HMDB0000725
396	C3H9NO	Trimethylamine N-Oxide	18371	9	38673	308510	9	9	32304	15043	28189	8328.1	20314	10810	19543	28253	35103	HMDB0000925
397	CH4N2O	Urea	3974400	5301700	7905300	7968000	6729000	3801100	6591300	5209700	5476400	2421600	6594200	6386800	5679600	5391600	5111100	HMDB0000294
398	C9H19N3O3	L-Alanyl-L-Lysine	41943	80027	39193	43174	48420	57650	51355	54460	52586	52247	38911	68647	68816	51504	75246	HMDB0028692
399	C7H11N3O	N-Acetylhistamine	315100	236170	291320	389970	263000	120660	328210	240990	180110	298410	174440	310310	267530	265170	307540	HMDB0013253
400	C9H8O3	P-Coumaric Acid	12923000	13216000	13358000	13933000	11679000	9975000	10369000	13268000	13961000	12084000	11699000	17147000	14736000	14318000	13860000	HMDB0002035
401	C8H8O3	2-Methoxybenzoic Acid	128580	176580	281930	188610	248930	108390	417020	274780	368830	240110	190490	137640	285130	224970	303680	HMDB0032604
402	C7H8N2O2	1,4-Dihydro-1-Methyl-4-Oxo-3-Pyridinecarboxamide	6283100	5546700	5968100	6897000	6062300	2114700	5339200	3720600	4138500	4093300	4474500	5780800	4435800	4635100	4576400	HMDB0004194
403	C7H8N4O2	Theobromine	138430	30460	40545	11636	3964.9	19776	28972	38280	13415	35300	28400	45030	14981	20774	17260	HMDB0002825
404	C5H14NO+	Choline	1163500	823910	821310	905890	1225300	772090	781990	847660	751540	876080	1271400	1288300	869890	1047200	1000700	HMDB0000097
405	C4H12N2	Putrescine	578900	727700	604450	482860	548690	565770	587080	623480	628980	495340	501390	607350	661960	676060	562050	HMDB0001414
406	C7H8N4O2	1,7-Dimethylxanthine	380930	68085	80026	21838	15101	62716	83931	29033	22326	76116	156180	81880	75044	72950	85976	HMDB0001860
407	C6H7N5	1-Methyladenine	183130	215130	199100	219550	221900	152510	168950	181300	192190	189300	162470	245190	193360	196810	226030	HMDB0011599
408	C7H11N3O2	1-Methylhistidine	458500	615180	228000	381260	621510	217650	89054	474150	62716	279220	475450	499620	509140	525350	469100	HMDB0000001
409	C10H14N5O6P	2'-Deoxyadenosine-5'-Monophosphate	112390	212980	305440	68928	46149	51740	19285	152990	157650	62033	58456	101800	100970	102250	139300	HMDB0000905
410	C10H14N5O7P	3'-Aenylic Acid	11264000	199120000	63680000	14672000	13191000	399270000	8288200	44136000	25277000	14173000	8924900	51639000	72965000	78198000	82404000	HMDB0003540
411	C10H14N2O6	5-Methyluridine	131640	184710	229720	94056	135950	105730	195060	145830	95696	104560	144060	147750	168520	152030	198160	HMDB0000884
412	C6H6N4O2	7-Methylxanthine	71874	43542	46095	66425	80596	33374	39963	51226	41112	54382	81674	63014	80201	56424	66172	HMDB0001991
413	C5H5N5	Adenine	2175400	7449500	7620500	3210500	3010800	5943800	4952500	4503800	3926600	3343800	2213000	3326400	4252000	4582800	4522300	HMDB0000034
414	C10H13N5O4	Adenosine	14502000	97868000	64840000	29906000	25130000	110290000	26975000	44191000	40155000	33427000	17661000	22994000	51201000	53525000	55286000	HMDB0000050
415	C10H15N5O10P2	Adenosine 5'-Diphosphate	41494	1700800	2340900	308220	195670	355620	28824	859400	969720	9	33942	140930	424290	704890	625370	HMDB0001341
416	C4H5N3O	Cytosine	211840	194830	115890	133130	127230	167820	129970	251310	205090	263340	165830	184430	198970	124630	211890	HMDB0000630
417	C10H13N5O4	Deoxyguanosine	14502000	97868000	64840000	29906000	25130000	110290000	26975000	44191000	40155000	33427000	17661000	22994000	51201000	53525000	55286000	HMDB0000085
418	C10H14N5O8P	Guanosine-5'-monophosphate	1447900	38330000	26317000	958570	1951700	55061000	556350	9394200	3457500	441970	351770	10143000	14240000	15233000	13233000	HMDB0001397
419	C5H4N4O	Hypoxanthine	197800000	177550000	172400000	168280000	204450000	140900000	205800000	226910000	176070000	205740000	220120000	211290000	200640000	216770000	210450000	HMDB0000157
420	C21H27N7O14P2	Nicotinic Acid Adenine Dinucleotide	141430	6965500	12209000	1461700	685260	1081600	231900	3462600	3779500	345680	112900	650710	2399400	2578700	2749100	HMDB0000902
421	C4H4N2	Pyrimidine	52850	56584	60975	59237	67581	56748	80331	56102	55621	56306	73403	59314	60547	57811	54966	HMDB0003361
422	C5H6N2O2	Thymine	259740	119130	95858	89037	84134	36492	93921	101150	98600	144970	112050	235930	98101	131200	112330	HMDB0000262
423	C4H4N2O2	Uracil	7970800	12037000	13739000	13874000	12658000	9012600	12682000	13253000	11688000	10243000	9049800	10226000	10842000	12074000	12097000	HMDB0000300
424	C11H15N2O8P	Β-Nicotinamide Mononucleotide	218150	1962400	2652500	2201300	562830	810060	582620	2004200	2387300	835950	231300	427160	1270000	1369900	1524400	HMDB0000229
425	C9H13NO3	Epinephrine	380730	1164200	1152100	642780	410650	515060	514840	1076100	345420	598770	431480	685410	752510	590470	547220	HMDB0000068
426	C15H11I4NO4	L-Thyroxine	477600	327060	327010	274810	268370	432150	363420	291590	215560	144680	315220	261460	354490	384030	345880	HMDB0000248
427	C12H14N2O2	N-Acetyl-5-Hydroxytryptamine	32116	56838	91565	33022	57379	77194	60816	47687	51741	29960	36573	66934	110480	137520	121120	HMDB0001238
428	C6H12O6	D-Fructose	36084000	28449000	35620000	39556000	44947000	37508000	29676000	42077000	52647000	41716000	50285000	44382000	27023000	33098000	31831000	--
429	C12H22O11	Lactose	131690	568130	330200	47158	59225	377950	420750	459620	218290	136650	199360	175410	300760	269140	307510	HMDB0000186
430	C12H22O11	Maltose	131690	568130	330200	47158	59225	377950	420750	459620	218290	136650	199360	175410	300760	269140	307510	HMDB0000163
431	C8H15NO6	N-Acetyl-D-Glucosamine	34169	78062	132580	64514	64563	91995	132110	36235	84436	64782	42762	58209	42618	58256	60184	HMDB0000215
432	C6H8O6	L-Ascorbate	1010100	1001700	968030	1069300	1701800	709840	857750	1022400	1375800	874420	1071900	645680	975670	736910	706940	HMDB0000044
433	C6H6N2O	Nicotinamide	145640000	164090000	162690000	177280000	207910000	214780000	255130000	217340000	198410000	175110000	194360000	189660000	191870000	195710000	184640000	HMDB0001406
434	C20H32O	All-Trans-13,14-Dihydroretinol	244770	95420	109570	219020	109390	175820	94240	34460	66511	206570	111540	103540	195740	217440	238230	HMDB0011618
435	C6H5NO2	Nicotinic Acid	589850	567700	747100	555740	503520	489320	480450	587570	547600	507330	580780	688190	644490	575540	685470	HMDB0001488
436	C7H7NO2	Trigonelline	705560	797490	1226500	777910	1055000	838680	1342600	939160	1046500	926020	1027200	844590	910820	1052900	925080	HMDB0000875
437	C10H9NO2	Indole-3-Acetic Acid	6613600	2510300	2852600	2656100	12161000	9686900	2640700	2051300	1928000	2506300	4956200	5465600	3296200	4881600	6376000	HMDB0000197
438	C9H7NO	Indole-3-Carboxaldehyde	52712	12021	14923	22761	37463	49770	17575	14938	12554	17299	11181	33890	28984	24241	22342	HMDB0029737
439	C3H10N2	1,3-Diaminopropane	73524	83550	74324	83350	69002	81375	88072	83859	85793	73096	87515	84809	91324	74800	68072	HMDB0000002
440	C2H7NO2S	2-Aminoethanesulfinic Acid	97839	552910	263890	212630	143820	257080	104030	148680	78475	92971	118420	160830	188200	176610	181770	HMDB0000965
441	C12H14O5	3,4,5-Trimethoxycinnamic Acid	48085	182390	81864	24111	47457	30999	406020	192670	79045	59429	217960	116500	113620	97075	140520	HMDB0002511
442	C6H11NO3	4-Acetamidobutyric Acid	165800	160120	160580	121920	115200	163190	108580	164370	126670	77351	99765	219470	109500	149440	165160	HMDB0003681
443	C5H11N3O2	4-Guanidinobutyric Acid	7671600	8904600	10269000	6154300	10308000	11408000	12067000	12190000	14496000	13494000	12155000	9543500	8846400	11936000	12518000	HMDB0003464
444	C5H11NO2	5-Aminovaleric Acid	129630	109810	142530	164730	74677	96444	33635	88173	221350	108870	47030	137410	147590	117470	151940	HMDB0003355
445	C6H13NO2	6-Aminocaproic Acid	409870000	391030000	409310000	449790000	411590000	344380000	384570000	434300000	398170000	370440000	378680000	525200000	429410000	457210000	445110000	HMDB0001901
446	C6H6N4O3	7-Methyluric Acid	793970	330820	735860	395170	373760	458700	870810	535240	369840	805520	578240	420710	540090	468960	462850	HMDB0011107
447	C4H7N3O	Creatinine	248220	352740	492660	427130	427490	494920	620790	532820	316240	334270	483050	391250	362980	392870	431490	HMDB0000562
448	C8H17NO2	Dl-2-Aminooctanoic Acid	814670	612300	879760	514010	432680	226670	488780	934190	602850	439420	466790	820990	604020	645240	596560	HMDB0000991
449	C3H7N3O2	Guanidineacetic Acid	98169	87288	152910	131680	83961	93005	28494	104710	206300	103940	61777	124840	92160	170520	158780	HMDB0000128
450	C9H9NO3	Hippuric Acid	188400	65473	120580	296330	234710	625430	310370	126550	127990	349490	286790	307820	241070	255140	248830	HMDB0000714
451	C5H6N2O4	L-Dihydroorotic Acid	28211000	23842000	23560000	25554000	31661000	25201000	23454000	29428000	28745000	25076000	29428000	29208000	25721000	24099000	25255000	HMDB0003349
452	C4H9NO3	L-Homoserine	3996100	5209300	3961800	4350600	5021600	3642000	3509800	5915300	3568900	3575500	5377200	7971900	4732400	5338100	4849300	HMDB0000719
453	C4H4O4	Maleic Acid	2922500	1936800	2570600	2131700	2904500	2104600	2239700	2472800	2156200	2113900	2903700	3708800	2607800	2758700	2526200	HMDB0000176
454	C11H12N2O4	N'-Formylkynurenine	156980	233790	88033	271840	240280	953340	120700	92002	181780	77047	73149	78481	254400	257630	296960	HMDB0001200
455	C13H16N2O4	N-γ-Acetyl-N-2-Formyl-5-Methoxykynurenamine	71620	75758	22952	102460	88458	91810	55361	71360	33001	31357	59235	52219	54287	77518	75661	HMDB0004259
456	C5H4N4O3	Uric acid	2012300	2447900	1770300	2406400	1768900	1653300	1924100	1824200	2952700	922520	2941400	2019600	2413300	2296300	2077600	HMDB0000289
457	C22H46NO7P	LPC(0:0/14:0)	6120900	3525200	4756200	3724200	3081800	4699000	3130500	3799000	1523100	6610700	5038100	6232100	5516900	5470000	5652400	HMDB0010379
458	C6H6N2O2	Urocanic Acid	565050	233130	259620	113010	394890	471340	377610	90239	111500	1058400	234550	456710	288140	226940	239090	HMDB0000301
459	C9H11N5O3	Biopterin	93171	44949	63488	51335	153670	67429	81407	61275	36105	175510	82558	60131	83995	85223	81913	HMDB0000468
460	C4H9NO2	γ-Aminobutyric Acid	136040	40223	97914	114360	102620	49846	40085	63337	29531	129680	70660	167170	100700	125490	103580	HMDB0000112
461	C26H46NNaO8S	Taurocholic Acid Sodium Salt Hydrate	23862000	26060000	23255000	23868000	22107000	21581000	21841000	20911000	22357000	22574000	22790000	24743000	20222000	22829000	24467000	--
462	C9H9NO4	3-Hydroxyhippuric Acid	19187	14114	25212	45052	23580	32547	43712	44838	36026	19980	39447	32474	29370	36183	26435	HMDB0006116
463	C12H17N5O5	2-(Dimethylamino)Guanosine	958830	1134600	982150	852930	1104900	909700	970380	961750	578790	690940	1085600	1301800	961250	1040700	1055700	HMDB0004824
464	C10H13N5O5	8-Hydroxy-2-Deoxyguanosine	132910000	147740000	258620000	232690000	243500000	89423000	190940000	252240000	276650000	225100000	138610000	174810000	206440000	251030000	227790000	HMDB0003333
465	C9H12N2O6	Β-Pseudouridine	128080	92737	73210	96180	95367	52368	69605	72704	60355	32424	68816	104500	101650	94942	106550	HMDB0000767
466	C7H16N4O2	L-Homoarginine	74105	104530	100130	63290	51418	95807	99686	124870	62699	81028	112890	123270	98489	102870	98478	HMDB0000670
467	C11H22N2O4S	Pantetheine	373310000	384230000	403470000	329680000	475320000	436270000	378380000	327820000	411850000	327680000	349720000	366470000	348550000	349060000	358940000	HMDB0003426
468	C6H11NO2	D-piperidine acid	3196200	7737600	5982800	3715700	5229300	6310700	5905200	8282900	5546100	2935900	5810100	5216600	5575800	7373300	6303500	HMDB0000716
469	C11H15N5O3S	5'-Deoxy-5'-(Methylthio) Adenosine	914490	2358700	2939800	644020	1461500	3185500	2077600	2170200	1497500	818100	641690	1982200	1927100	2058900	2219800	HMDB0001173
470	C3H7NO2	Sarcosine	1284800	1392300	1410000	1541800	1434700	1697500	1656400	1581300	1805500	1508800	1530100	1646600	1469700	1592400	1457600	HMDB0000271
471	C5H10N2O3S	Cys-Gly	96400	772760	2271400	801180	807170	1819100	2150600	1550400	1212500	600270	605330	921410	915470	1097400	1009300	HMDB0000078
472	C6H11NO4	2-Aminoadipic Acid	688890	715920	1094700	460560	494680	764550	1107000	1085000	542730	901960	966880	1019600	817630	849410	849690	HMDB0000510
473	C8H20NO6P	Sn-Glycero-3-Phosphocholine	12012000	50618000	31846000	20113000	19968000	41439000	70408000	47369000	32364000	24122000	46893000	30673000	38110000	40218000	45520000	HMDB0000086
474	C20H23N7O7	10-Formyl-Thf	77964	438470	876810	526980	89548	165300	105600	668320	345280	208880	147760	262700	435500	366470	400920	HMDB0000972
475	C10H12N2O4	3-Hydroxykynurenine	112250	79378	119290	131320	135930	97376	60992	86263	48020	92033	137780	165030	129130	165070	140360	HMDB0000732
476	C8H7N	Indole	5582600	2557000	2949500	2745100	10044000	8789600	2901300	2535000	2381000	3395500	5148800	5533100	4590100	4883500	4703200	HMDB0000738
477	C5H9NO3	5-Aminolevulinate	2538700	5705900	7975800	4146100	4223000	8133800	10201000	6707100	5203200	4498200	4962900	5038000	5729500	5240500	4493400	HMDB0001149
478	C9H8O3	2-Hydroxycinnamic acid	12923000	13216000	13358000	13933000	11679000	9975000	10369000	13268000	13961000	12084000	11699000	17147000	14736000	14318000	13860000	HMDB0002641
479	C12H17N4OS+	Thiamine	216230	523750	446510	464840	715240	391140	299230	492980	554670	497280	444360	562990	419150	495530	563740	HMDB0000235
480	C7H14ClNO2	DL-Stachydrine	5249900	9271800	9965400	7763700	9886400	10974000	11716000	9544900	9493300	6812200	7720100	8555300	8993200	9753700	8229900	--
481	C10H10N2O	Indole-3-acetamide	478430	99356	62386	95776	395430	273950	100460	81341	88942	135710	195240	190140	172630	215110	231040	HMDB0029739
482	C9H13N5O3	7,8-dihydro-L-Biopterin	22328	8679.4	7554.3	18672	24521	12872	31188	10242	15737	45974	31289	11109	24439	19565	22443	HMDB0000038
483	C4H7NO	2-Pyrrolidinone	2462700	2774400	3662600	3978100	2806000	1912700	2354000	2638000	3120800	2328400	2543100	4414600	2623700	2892400	2973900	HMDB0002039
484	C4H6N2O2	Dihydrouracil	30603	60268	70435	30566	79199	63289	53395	60564	50221	17809	45861	60083	37352	71812	64254	HMDB0000076
485	C18H35NO	Oleamide	4808700	1473000	3707000	1114400	2434100	1597200	1752900	1788800	1394300	1671600	2073600	3713300	1315500	1290200	1378400	HMDB0002117
486	C12H28N4O	N1-Acetylspermine	162680	110920	106210	56590	58134	82599	57430	49515	22105	63001	127320	150900	82998	84010	75644	HMDB0001186
487	C11H21NO4	Carnitine isoC4:0	24318000	26594000	38902000	102100000	24180000	21052000	30785000	23386000	27118000	32565000	28403000	21956000	32416000	33543000	36185000	HMDB0000736
488	C6H5N5O	Pterine	185520	192550	126410	218270	169340	155300	180070	192480	161210	265170	203170	195160	275900	183780	190730	HMDB0000802
489	C8H16N2O3	N-Alpha-acetyllysine	304450	261890	165720	230250	228280	190550	194440	244780	174130	265690	243000	320470	273540	246430	247170	HMDB0000446
490	C18H37NO2	3-Dehydrosphinganine	3591500	5512700	5815100	6758000	5624100	6617300	5277400	6470200	7463900	5559500	7386900	9478700	8914700	8799600	9757700	HMDB0001480
491	C5H5N5S	Thioguanine	10016	64699	54262	54905	31672	57121	8223.3	20137	32304	10774	8358.9	41445	37196	52030	52041	HMDB0014496
492	C9H10O2	2'-Hydroxy-5'-methylacetophenone	3100200	2153700	3731600	3765000	4585700	2287500	3164000	2685600	2935900	1558800	2407600	3148900	3198400	2978500	3487000	HMDB0032592
493	C7H19N3	Spermidine	580840	583130	1347300	820580	1713400	800290	748940	1291500	1223400	624660	485700	773130	752660	1117900	1472900	HMDB0001257
494	C8H11N3O3	N-Acetyl-L-Histidine	328160	9	47624	9	278600	89794	45602	40599	9	190380	502770	646450	189390	238880	184660	HMDB0032055
495	C12H23NO4	Carnitine 2-methyl-C4	6784300	1557000	3686000	19796000	5053700	3563800	6406500	4172500	2998400	5070600	12523000	7333400	5711400	6565500	6891300	HMDB0000378
496	C6H5NO2	Isonicotinic acid	51253000	58007000	59581000	61998000	73184000	80574000	90108000	73276000	68374000	65154000	67756000	68771000	71361000	66137000	65739000	HMDB0060665
497	C14H18N2O3	Phe-Pro	435320	1036200	992660	874020	634310	800340	1541600	1353500	1032200	633440	873640	1115100	941430	949510	967090	HMDB0011177
498	C14H28O2	Ethyl dodecanoate	9501600	2563500	12414000	2993800	1331700	3924300	5804900	4989300	5495600	1198600	1597600	4472500	1718600	1969800	2624000	HMDB0033788
499	C10H13NO3	L-Tyrosine methyl ester	81238	66799	171610	102320	88918	97575	83096	88086	101730	99046	62258	118050	219450	202900	255230	HMDB0029217
500	C4H11N	Butylamine	187750	184580	217050	170200	209960	104750	149130	313020	129090	138990	227820	384750	184370	236190	273960	HMDB0031321
501	C4H9NO2S	Methylcysteine	12649000	14644000	13713000	13094000	12277000	11366000	11117000	12973000	13611000	10749000	11490000	15835000	12811000	14046000	13837000	HMDB0002108
502	C8H15NO2	TranexamicAcid	284110	12198	21910	7144.3	624240	333870	32475	4119.1	15436	198600	386450	360980	187090	232740	205680	--
503	C6H15N	Triethylamine	517990	468920	572710	582150	541070	673020	497140	581150	809330	602670	490070	573500	473680	577500	601420	HMDB0032539
504	C18H37NO	Octadecanamide	7775	31905	30960	34097	15088	49791	10041	20760	50244	13534	12794	27723	21758	19469	18133	HMDB0034146
505	C4H4N2	Pyrazine	49673	55423	49748	42793	45312	41015	46397	44261	49114	50114	52720	47496	53318	39530	35049	HMDB0034176
506	C4H4N2O3	Barbituric acid	14473000	10771000	16090000	19227000	18870000	14688000	15301000	20788000	16049000	9572300	25705000	25061000	17790000	15219000	14580000	HMDB0041833
507	C6H13NO2	DL-Leucine	409870000	391030000	409310000	449790000	411590000	344380000	384570000	434300000	398170000	370440000	378680000	525200000	429410000	457210000	445110000	HMDB0062203
508	C14H18O	2-Pentyl-3-phenyl-2-propenal	169560	203370	209690	231220	170090	227860	201480	201280	241270	173200	221250	148440	141310	161940	169110	HMDB0031313
509	C4H9N	Pyrrolidine	1037400	1016600	1108900	934960	1039900	856150	1326100	1075100	983160	743950	1289200	1603900	1046600	998560	1094200	HMDB0031641
510	C7H8N2O	6-Methylnicotinamide	64739000	179030000	196120000	140600000	157760000	171430000	187580000	178740000	168440000	129300000	118560000	96426000	150580000	162330000	160580000	HMDB0013704
511	C4H9NO2	N-Methylalanine	5432700	4250100	4909200	3905000	4869300	4308400	5270400	4459000	4154400	3466500	6809900	5678700	4753000	5001400	4569600	HMDB0094692
512	C18H39NO2	Dihydro-D-sphingosine	1939000	1769600	2423500	2124600	2395600	1747700	2231200	2113100	2129200	2014300	2207600	1606600	1871100	1612700	1620200	HMDB0000269
513	C14H26N4O11P2	Cytidine 5'-Diphosphocholine	306960	1232300	1476900	554940	717670	1211700	790080	823480	1024000	629900	689040	973690	1028900	1015500	1071400	HMDB0001413
514	C6H11NO4	N-Methyl-L-Glutamate	688890	715920	1094700	460560	494680	764550	1107000	1085000	542730	901960	966880	1019600	817630	849410	849690	HMDB0062660
515	C5H9NO4	N-Methyl-D-Aspartic Acid	281460	301210	316710	410110	286800	173640	267590	411640	293810	201350	206870	392580	355340	283720	310160	HMDB0002393
516	C6H10N2O4	N-Alpha-Acetyl-L-Asparagine	4111600	3926400	4714700	3867200	3675100	4251400	3271900	4130100	3950700	2829400	3426500	6656800	4024400	4345900	4035900	HMDB0006028
517	C5H15NO4P	Phosphocholine	4901300	8904600	10271000	8230300	9561200	10898000	10482000	10192000	9423500	6403100	6992700	7639300	9044100	9092900	9291400	HMDB0001565
518	C12H18N4O4PS	Thiamine Monophosphate	179850	210350	234110	75228	142280	286450	245860	236800	148650	164130	182480	181720	182610	137570	191960	HMDB0002666
519	C5H9N3O4	N-Amidino-L-Aspartate	5735300	12501000	14496000	9687900	6739200	10175000	6458400	9612700	10559000	7700100	3635900	6226200	9022300	9258300	9726000	HMDB0003157
520	C21H30O5	Cortisol	419220	128430	57420	83666	84349	176440	55440	56224	45858	171710	215940	82526	135190	136220	142060	HMDB0000063
521	C12H10N4O2	Lumichrome	4432900	2545500	3744200	2692200	2042500	3017100	3071400	2307800	2231100	3911300	2616700	3119400	3363500	3450500	3443100	--
522	C6H6O2	Catechol	5547200	5701700	5947300	5542400	5569100	5558300	5585900	5867200	5608800	5747400	5495100	5711000	5611000	5542200	5749800	HMDB0000957
523	C9H13NO2	3-Methoxytyramine	103160	113390	96778	80013	112310	112060	73349	109380	89395	88155	118820	120360	92256	117960	119430	HMDB0000022
524	C8H9NO3	Pyridoxal	784230	1609200	1007800	1204600	554540	308130	776730	728220	554080	1210800	958190	1025500	851190	907500	884300	HMDB0001545
525	C6H7N5	3-Methyladenine	183130	215130	199100	219550	221900	152510	168950	181300	192190	189300	162470	245190	193360	196810	226030	HMDB0011600
526	C7H15NO2	Acetylcholine	300950	652810	610710	358410	554450	727600	597760	604320	543900	430640	359370	383300	560430	491670	544420	HMDB0000895
527	C8H11NO	1-Hydroxylamino-2-phenylethane	20536000	22657000	26718000	25361000	24801000	20471000	24614000	25342000	25061000	21816000	22479000	28593000	25315000	23892000	24607000	--
528	C3H7NO2	β-Alanine	4883900	5319900	14287000	6204000	6652500	18013000	13791000	6732000	9626400	4871600	7294400	8908900	6836100	6399100	6142000	HMDB0000056
529	C4H9N3O2	Creatine	6383800	14348000	18952000	16267000	21452000	23777000	41951000	26547000	14540000	16136000	25742000	16941000	20761000	19266000	20678000	HMDB0000064
530	C4H9NO2	2-Aminoisobutyric Acid	5432700	4250100	4909200	3905000	4869300	4308400	5270400	4459000	4154400	3466500	6809900	5678700	4753000	5001400	4569600	HMDB0001906
531	C10H13N5O3	5'-Deoxyadenosine	139350	137580	238370	162980	182490	317980	329610	139510	88788	291360	144800	233780	247660	240700	219180	HMDB0001983
532	C4H9NO2	aminoisobutyric acid	5432700	4250100	4909200	3905000	4869300	4308400	5270400	4459000	4154400	3466500	6809900	5678700	4753000	5001400	4569600	HMDB0002166
533	C13H18N2O4	Threoninyl-Phenylalanine	283240	259800	353940	460440	355510	294270	1091100	584740	246790	598690	647650	778520	601010	580840	485200	HMDB0029068
534	C7H6O	Benzaldehyde	4655300	4865300	5605700	5078300	5038300	4820200	4744400	5172200	5056900	4723300	4991700	6035800	4845700	4955600	5180900	HMDB0006115
535	C15H20O	alpha-hexylcinnamaldehyde	37127	9	17043	14045	45279	41679	9	7073.5	9	76031	16888	33444	24753	23436	32134	HMDB0031736
536	C20H41NO2	N-(2-hydroxyethyl)stearamide	138250	63080	69573	67542	60558	52811	58204	50137	50330	88771	70556	76656	94050	88967	117750	--
537	C33H34N4O6	Biliverdin	171790	116860	117490	57761	77892	141130	93756	90261	98629	151730	119450	102020	290990	178970	117670	HMDB0001008
538	C18H37NO2	Sphingosine	3591500	5512700	5815100	6758000	5624100	6617300	5277400	6470200	7463900	5559500	7386900	9478700	8914700	8799600	9757700	HMDB0000252
539	C9H11NO2	DL-O-tyrosine	518540000	523550000	527550000	534180000	507390000	484120000	515030000	519380000	504780000	516550000	498830000	551340000	523100000	526280000	521720000	HMDB0006050
540	C19H39NO	Palmitoyl N-isopropylamide	168390	158090	209220	145820	197730	154220	193520	170150	140260	174380	171760	145410	169580	174250	169370	--
541	C24H48NO8P	PC(8:0/8:0)	72985	111430	98930	52166	51666	132620	169340	136860	52032	99323	177360	122050	124880	155300	108940	--
542	C11H15N5O5	7-methylguanosine	886180	634660	538140	1121600	1433500	467520	865100	493420	550050	906440	1020700	1228800	873090	1016900	1081200	HMDB0001107
543	C6H7N5O	6-O-methylguanine	691000	824030	737830	554680	805290	681100	582330	714280	420750	431780	655170	869830	674500	698510	650660	--
544	C12H22O11	Kojibiose	121570	48949	32396	41201	39712	20189	48633	10549	37549	110970	63221	55958	43048	71257	57322	HMDB0011742
545	C11H15N5O4	2'-O-methyladenosine	10785000	205990000	63507000	14455000	12954000	387650000	7714200	40374000	24006000	12298000	10194000	56810000	70845000	78107000	83017000	HMDB0004326
546	C13H15N3O3	Gly-Trp	56711	223910	338380	271910	196700	243020	423850	293160	274800	200810	210710	336170	269400	285090	295900	HMDB0028852
547	C5H4N4O	Allopurinol	66686000	172070000	199380000	128280000	136510000	176300000	205360000	199270000	188000000	151720000	130160000	104900000	160530000	161550000	167030000	HMDB0014581
548	C28H56NO8P	PC(12:0/12:0)	184350	441820	288630	302010	382140	502350	439150	304650	217220	386120	520660	642520	537080	504170	504500	--
549	C11H11NO3	Methoxyindoleacetic Acid	227950	153180	22798	350820	226410	186690	178180	322700	121440	108340	204360	228280	271890	202010	196670	HMDB0004096
550	C5H7N3	2-Aminomethylpyrimidine	52876000	1231400	1353800	836740	103520000	64361000	5845200	1267800	898760	39133000	65008000	60351000	35787000	35392000	35590000	--
551	C8H11NO	(R)-(-)-2-phenylglycine	20536000	22657000	26718000	25361000	24801000	20471000	24614000	25342000	25061000	21816000	22479000	28593000	25315000	23892000	24607000	--
552	C22H43NO3	Arachidyl glycine	192910	235850	358250	176500	52094	528130	178240	590040	358250	110560	280980	250570	284340	233620	367030	--
553	C7H15NO2	3-Carboxypropyltrimethylammonium	300950	652810	610710	358410	554450	727600	597760	604320	543900	430640	359370	383300	560430	491670	544420	--
554	C6H13NO2	L-Isoleucine	3099700	5475400	5013300	4155800	4317200	5755800	7257600	6594200	3529900	3599700	5366500	5666500	4454500	4877700	5454200	HMDB0000172
555	C26H56NO6P	LPC(O-18:0/0:0)	51983	59184	43107	15498	23938	98573	59112	56215	37192	58118	142440	74110	123820	105860	121420	--
556	C9H10O4	2',6'-Dihydroxy-4'-methoxyacetophenone	112570	107520	117200	149380	120470	130520	88856	165170	288860	204860	210650	52246	80883	110750	104930	HMDB0029646
557	C4H10N3O5P	Creatine phosphate	103150	132050	133350	92460	136580	134730	126650	133260	158830	99961	120180	102260	154670	110260	156420	HMDB0001511
558	C6H7N5O	1-Methylguanine	691000	824030	737830	554680	805290	681100	582330	714280	420750	431780	655170	869830	674500	698510	650660	HMDB0003282
559	C18H35NO2	Palmitoyl-EA	18718	5902.2	6201.6	9045.3	19797	10475	11737	6834.2	6018.9	17098	16307	12375	14146	11740	14293	--
560	C26H56NO6P	PC(O-16:0/O-2:0)	51983	59184	43107	15498	23938	98573	59112	56215	37192	58118	142440	74110	123820	105860	121420	--
561	C26H52NO8P	PC(16:0/2:0)	2815200	9140900	7241000	4675900	4358900	14682000	13046000	12368000	7970800	5809700	13545000	10933000	12322000	12534000	12129000	--
562	C18H34O	9-octadecenal	10132000	8638000	8783600	7183900	8399500	8002900	8589200	8555500	7611500	9604100	8701400	8482700	16443000	17550000	20728000	HMDB0030965
563	C5H11NO2	N-Methyl-α-aminoisobutyric acid	2819800	9496700	10948000	1875800	1752000	9119500	6683200	3115900	3745600	2652400	3476700	2845800	4310400	3300700	4354600	HMDB0002141
564	C7H16N2O	N-Acetylcadaverine	145190	199970	185020	134530	209350	178650	212010	164870	162510	134400	119920	149120	155650	151360	188650	HMDB0002284
565	C27H44O3	Calcitriol	231180	354080	363910	181230	301550	256050	384000	253700	264110	349020	290290	268690	312820	319570	339180	HMDB0001903
566	C10H17N3O2S	Biotinamide	647510	471100	1626200	1998000	767550	799780	1010700	662760	615960	785830	729400	719900	912110	975720	1015700	HMDB0001458
567	C3H9N3O2S	Hypotaurocyamine	11905000	16040000	24905000	17356000	19117000	8974000	28263000	21433000	23621000	17271000	17614000	14125000	17793000	19716000	21832000	--
568	C10H12FN5O3	5'-deoxy-5'-fluoroadenosine	91431	577250	357130	125670	124230	642050	138900	215110	204510	205200	76633	131830	292640	277620	334540	--
569	C25H54NO6P	PC(O-16:0/O-1:0)	502570000	438530000	446580000	547530000	460880000	497930000	439120000	568420000	333220000	598420000	537620000	735090000	648620000	684620000	674250000	--
570	C11H19NO6	Heterodendrin	3733200	11535000	31966000	21388000	6705100	5580100	12997000	7624200	9753500	6847200	6587900	4567900	10283000	10152000	10795000	--
571	C20H23N7O7	Folic acid	77964	438470	876810	526980	89548	165300	105600	668320	345280	208880	147760	262700	435500	366470	400920	HMDB0000121
572	C14H18O4	Di-n-propyl phthalate	834710	652760	383010	373900	139090	136480	284330	309510	135470	233190	282220	189090	338470	312720	354120	--
573	C10H12N2O	4-Hydroxytryptamine	19141	29815	27706	19774	16390	12520	23751	14155	19939	16271	20401	31357	19316	24334	17103	--
574	C10H18N2O5	2,4-diacetamino-2,4,6-triphenoxy-D-mannopyranose	547070	5890000	6264400	4709000	3764700	3544400	6188200	6435000	6162900	3776400	2713400	4146100	5104100	4969500	4952500	--
575	C33H42N4O6	Urobilin	25147	9	130160	106170	9	369860	15245	72597	96434	300130	17306	72541	130070	127640	112470	--
576	C27H44O8	20,26-dihydroxyecdysone	144710000	122680000	120890000	171530000	125200000	142290000	129700000	164130000	84142000	187660000	186560000	278060000	235340000	217720000	240140000	--
577	C24H36O2	(4Z,7Z,10Z,13Z,16Z,19Z)-Eicosahexaenoate	10706	10375	6905.5	9300.8	9062	16547	12872	22227	19352	35065	15550	18841	18723	9855.4	14767	--
578	C5H5N5O	Guanine	4144900	3412300	3542600	4466900	5265200	2416600	5791500	4711900	4435500	4777900	4697200	5088400	4547100	4546300	4960600	HMDB0000132
579	C6H9NOS	4-methyl-5-thiazole ethanol	58093	82693	74484	76871	121070	51262	54546	117950	51706	97902	137020	161480	114550	101790	134630	--
580	C15H22N6O5S	S-Adenosyl-L-Methionine	302380	1340000	3672000	214830	845800	3582800	1653100	1185200	1164700	318170	358790	1256500	1104600	1030500	1147800	HMDB0001185
581	C8H16N2O3	Leu-Gly	611670	3836300	6532900	3320600	2005600	3986200	3365000	3672900	3416000	2921500	1788900	3241100	3319300	3763100	3561000	--
582	C9H13N3O5	Cytarabine	330290	502010	226800	189250	408530	309020	326220	486380	347120	285610	354230	513910	457450	442000	407670	HMDB0015122
583	C21H36O3	Pregnanetriol	145790	208770	271130	139920	275730	166060	273710	220750	233860	296670	446570	672190	337970	336360	363900	--
584	C10H13NO2	(2S,3S)-3-methylphenylalanine	45264	94564	191420	81622	63236	110860	102110	85504	105440	72818	51032	105520	179910	194700	196550	--
585	C28H52NO7P	LPC(0:0/20:3)	1666700	1277100	1369800	1222000	634920	807770	862960	1273300	889500	1595800	1084100	931630	1256100	1088400	1931900	--
586	C28H50NO7P	LPC(0:0/20:4)	108010000	226750000	242180000	158700000	207250000	216270000	156790000	190600000	135670000	213810000	156550000	298480000	234640000	233220000	230560000	--
587	C28H48NO7P	LPC(0:0/20:5)	80815	74118	82483	75827	74882	108140	55146	94360	82438	130270	50096	156050	173460	114600	82803	--
588	C12H16N2O4	Ala-Tyr	13026	99913	390350	57225	37506	225880	232770	136900	98348	91448	53129	117260	105270	161920	146800	--
589	C29H53NO4	Carnitine C22:2	129280	122460	95243	111690	92249	179340	87774	113650	33266	207000	178520	226850	205960	175110	217460	--
590	C27H45NO4	Carnitine ph-C14	644450	2065900	1306800	716370	1485500	1886200	1248100	1675900	1019900	599830	1144700	1385700	1485700	1421900	1368900	--
591	C27H43NO4	Carnitine C20:5	19836	27004	18428	9217.5	17073	19340	15156	35187	15529	9544.1	30746	28742	17826	18044	16157	--
592	C24H43NO6	Carnitine C17:1:DC	12004	21034	34133	10583	18702	18442	3626.6	8187.8	8360.9	27609	22784	20592	19674	17272	16976	--
593	C25H43NO4	Carnitine C18:3	213050	268430	194590	94616	186950	227640	91807	274460	187520	95587	162430	190940	212100	190160	219940	--
594	C21H37NO5	Carnitine C14:2-OH	65172	142280	98756	61703	30079	109720	91260	48820	60050	36724	54272	80068	70224	74869	90262	--
595	C21H41NO4	Carnitine??C14:0	2816000	3959700	3531800	2291500	2188900	4608200	2032000	2021100	1255700	3280200	2884500	5281400	3574200	3534100	3419500	--
596	C18H33NO6	Carnitine C11:DC	43430	11293	23742	145220	50038	1548.1	6737.9	6390.9	22606	34866	72596	38209	32103	35929	40534	--
597	C20H37NO4	Carnitine C13:1	71116	19974	23774	21842	38291	12739	72982	71647	69656	10112	30894	29713	36274	35010	37725	--
598	C16H29NO6	Carnitine C9:DC	208530	56867	162870	725040	323240	32918	62042	43428	93777	95684	524690	221370	206610	213350	232900	--
599	C18H35NO4	Carnitine C11:0	92699	15620	16700	23389	80119	20646	23542	25825	9553.3	12759	99202	82234	43781	39707	38656	--
600	C18H33NO4	Carnitine C11:1	145180	25047	16976	25030	16125	9	67900	58337	48359	38355	42017	49750	40076	43667	39444	--
601	C15H29NO5	Carnitine C8-OH	4438700	4736100	4351200	14674000	14928000	8244400	5731100	3523900	2052300	1957400	12881000	4810800	7257700	7413600	7473300	--
602	C14H25NO6	Carnitine C7:DC	234300	43992	350730	329480	209810	36699	30695	16687	37308	172550	1281200	523000	235890	329130	301860	--
603	C16H31NO4	Carnitine C9:0	201900	54781	47981	52442	67053	34379	62609	102890	60632	13643	49211	68409	51582	95527	52726	--
604	C14H27NO5	Carnitine C7-OH	18826	73736	111350	30631	59334	12772	148970	53636	92125	19308	65245	34102	40640	55174	39404	--
605	C13H23NO6	Carnitine C6:DC	37828	9	34271	31577	66229	17691	9	9	9	15155	40475	104980	34213	23796	14056	--
606	C12H21NO6	Carnitine C5:DC	2123800	243370	1516400	930610	2105300	1362100	200420	91201	222930	1025600	3393300	2332100	1324100	1422800	1395400	--
607	C14H25NO4	Carnitine C7:1	80275	12042	12066	88617	24539	8909.4	158140	35841	16125	4317.3	60118	12267	53931	44572	46379	--
608	C14H19NO4	Carnitine ph-C1	434970	177940	93620	426520	163240	87412	761190	144040	32465	49037	422410	65179	228840	244370	249530	--
609	C11H19NO6	Carnitine C4:DC	567470	2057000	2380700	1246200	1378700	3330900	3667800	3589400	2169900	1181900	1277400	1127700	1856900	1973200	2312400	--
610	C18H33NO	Octadecadienamide	83558	28569	71849	23424	27921	35840	39057	39610	24064	28312	39282	68062	31260	18587	21710	--
611	C25H38O4	MG(0:0/22:6/0:0)	626070	83434	137230	310390	65081	72688	38061	44220	27136	311290	105300	137480	198260	195570	228290	--
612	C25H38O4	MG(22:6/0:0/0:0)	626070	83434	137230	310390	65081	72688	38061	44220	27136	311290	105300	137480	198260	195570	228290	--
613	C23H38O4	MG(20:4/0:0/0:0)	1461800	148160	209880	399730	129900	194560	70709	97275	84571	357750	145400	265400	403800	303230	379080	--
614	C24H34O4	Medroxyprogesterone acetate	111500	93418	137000	83912	47561	136110	102540	65770	110010	74045	94016	44519	23536	48977	40806	--
615	C7H8N2O2	N'-Methyl-2-pyridone-5-carboxamide	1380900	534000	1376200	3271100	1156200	1094900	2072400	1113000	1483200	2065100	4456500	1800300	1798300	1876600	1891400	HMDB0004193
616	C7H8N4O2	Theophylline	380930	68085	80026	21838	15101	62716	83931	29033	22326	76116	156180	81880	75044	72950	85976	HMDB0001889
617	C10H16N4O3	Anserine	34710	60604	37849	70475	22941	30604	35143	73617	77599	39191	42093	71359	32366	52172	44451	HMDB0000194
618	C8H18N4O2	SDMA	1363600	1284600	1466000	1086000	1695800	1702200	1738500	1372800	1558100	1260100	1593600	2511800	1496600	1522500	1468900	HMDB0003334
619	C5H9NO3	Cis-4-Hydroxy-D-Proline	994680	1457500	1376700	802360	942550	1143800	1277300	1338800	740680	766350	913320	1136200	1035500	1115400	1189900	HMDB0060460
620	C2H8ClN3	Methylguanidine	21889	33892	37834	22843	32237	16292	32355	32857	22964	29531	25543	45748	40260	47605	24946	--
621	C11H15N5O4	N6-methyladenosine	246620	280970	471850	323630	447880	245540	643070	236610	291060	381690	411290	321270	344230	429350	426530	HMDB0004044
622	C8H15NO6	N-Acetyl-D-Galactosamine	34169	78062	132580	64514	64563	91995	132110	36235	84436	64782	42762	58209	42618	58256	60184	HMDB0000212
623	C4H4N6O	8-Azaguanine	6381000	4259900	4723200	6115400	4689500	1904200	5150500	3928100	3538400	4359000	4562200	6696300	4264400	4910200	4698900	--
624	C21H28O2	16-Dehydroprogesterone	56471	35303	11029	39857	13285	27220	10268	18826	7990.9	54667	64865	41476	89031	65403	75347	HMDB0000995
625	C4H5N3O	Isocytosine	2024500	1961900	2552200	2613000	3718100	2763300	3073500	3109600	2419900	1588200	3197400	3380200	2550800	2726900	3152800	--
626	C11H22N2O3	Leu-Val	91665	277230	764830	347150	159260	510760	399700	425700	487690	435430	234910	260620	535400	485710	551500	HMDB0029131
627	C13H17N3O4	Phe-Asn	19409	113290	240400	69494	57198	204550	189700	130270	115310	59537	35633	75409	104760	143780	123770	--
628	C14H20N2O3S	Phe-Met	5612.3	97499	155960	105040	54971	165370	123050	90421	105160	69164	47008	66870	128220	148410	114550	--
629	C10H18N2O5S	Glu-Met	198090	52706	59710	116510	76800	57745	56040	64006	62073	58442	63446	94853	106140	105970	97010	HMDB0028825
630	C10H18N2O5S	Met-Glu	198090	52706	59710	116510	76800	57745	56040	64006	62073	58442	63446	94853	106140	105970	97010	--
631	C16H29NO4	Carnitine C9:1	21475	24112	33143	12479	58253	12814	7338.9	25910	23874	4187.4	10075	14623	21352	21363	17394	--
632	C22H43NO4	Carnitine C15	31349	115720	49691	5656.2	183670	41124	63985	90450	37817	11133	50768	71169	88674	73845	84821	--
633	C21H35NO6	Carnitine C14:2:DC	2121700	7102300	4502800	1443000	2501400	4410900	1479900	3136700	2090800	2293000	3347800	4424000	3717800	3959900	3274000	--
634	C23H41NO5	Carnitine C16:2-OH	93340	371790	320090	123780	149740	399650	200230	129680	147470	118280	148360	146070	228850	212350	207590	--
635	C21H28O4	11-Dehydrocorticosterone	23908	15168	3939.6	12148	20243	23242	5332	5651.1	5583	23418	16977	17500	23603	15700	13419	HMDB0004029
636	C21H30O4	Corticosterone	59134	9149.2	3002.1	8883.5	19112	37801	7734.7	4820.6	1514.9	26318	30628	3150.5	17392	18949	16106	HMDB0001547
637	C6H7N	Aniline	360550	123150	176210	195750	456140	676460	298190	141870	187190	192530	341710	181350	255440	240820	218190	HMDB0003012
638	C10H16N2O7	Glu-Glu	2375600	750110	609040	478230	519140	464440	623590	592080	477180	421340	492320	442200	664000	840580	629420	HMDB0011737
639	C11H15N5O4	1-Methyladenosine	246620	280970	471850	323630	447880	245540	643070	236610	291060	381690	411290	321270	344230	429350	426530	--
640	C24H52NO6P	PC(O-16:0/0:0)	8786000	10138000	5481800	11936000	8584400	10145000	7182700	11410000	3654100	12061000	11369000	19270000	15081000	15614000	15539000	--
641	C26H54NO6P	LPC(O-18:1/0:0)	9086000	11944000	9562600	9498000	9968400	9285100	10016000	13279000	6727400	16681000	17690000	25925000	17887000	16329000	17455000	--
642	C26H56NO6P	LPC(O-0:0/18:0)	51983	59184	43107	15498	23938	98573	59112	56215	37192	58118	142440	74110	123820	105860	121420	--
643	C9H20N2O2	NE,NE,NE-TRIMETHYLLYSINE	391460	395510	691990	437270	365950	574100	558470	463200	389850	375010	379940	411500	458500	356550	360490	--
644	C8H18N4O2	N,N-Dimethylarginine	1548800	1476600	1541700	1041300	1996400	1814000	2021700	1591000	1884500	1302100	1515500	2547700	1554200	1671500	1453600	HMDB0001539
645	C14H27N3O5	Leu-Val-Ser	179800	148380	222570	168560	186270	192460	209970	186130	227390	138800	77391	185110	189510	255380	256530	--
646	C14H18N2O5	Phe-Glu	1380600	4317000	6262500	2066600	2457700	7480700	5169900	3685200	4146900	2657200	2059000	3333200	3886000	3909800	3704600	--
647	C13H17N3O4	Gly-Gly-Phe	479810	591220	593860	862780	779740	617910	842370	822730	968010	1468500	1095500	1226100	1540600	961260	715390	--
648	C17H31N3O6	Leu-Leu-Glu	129010	148640	135420	224050	175350	122780	9	129220	133130	88357	9	269770	144410	149870	150490	--
649	C15H29N3O5	Thr-Val-Leu	44198	221300	241220	172020	153120	318570	214050	152880	214940	130110	91376	151380	192640	199770	187710	--
650	C14H27N3O4	Leu-Gly-Leu	9	69428	132120	74449	44851	48420	122410	65916	61238	54969	29521	61962	45253	72158	84727	--
651	C17H25N3O4	Leu-Gly-Phe	6692.5	22812	34451	36019	13340	25879	31207	24452	19388	15931	5018.2	19192	24839	21381	23695	--
652	C18H35N3O4	Leu-Leu-Leu	103080	157740	46267	67534	72602	62085	85258	170880	87750	85588	116820	143180	118500	102420	106390	--
653	C20H42NO7P	LPC(12:0/0:0)	294320	144750	248200	104880	133410	243100	162060	383940	76689	365070	305180	737700	314200	326010	310030	--
654	C5H5N	Pyridine	117540	96962	96233	74651	95126	105240	97630	122020	80458	72863	105340	94043	72894	79658	107500	--
655	C24H50NO6P	LPC(O-16:1/0:0)	66356000	68224000	46507000	52946000	48506000	93146000	38430000	55894000	16265000	95513000	90829000	120570000	100040000	100650000	101230000	--
656	C22H44NO7P	LPC(14:1/0:0)	175320	71572	39100	65281	125740	192360	102400	60157	43120	126930	102720	101410	109770	125760	112000	--
657	C23H50N2O5P	Sphingosyl-phosphocholine	331890	508840	471190	611180	400710	396670	379570	651660	312660	776650	668420	1058400	702840	725490	674610	--
658	C21H28O2	(E)-Guggulsterone	105720	39717	47301	118150	54022	94264	75444	122500	54931	102780	165140	177720	208420	151620	220660	--
659	C11H15N5O5	1-Methylguanosine	1036400	712330	589660	1127900	1426800	503030	1035000	586260	582270	991160	1368900	1161700	909810	1024100	1203400	HMDB0001563
660	C11H14N4O5	1-Methylinosine	152990	164330	164060	140700	164440	153170	105680	143910	95320	66532	97659	127940	163790	132410	129740	HMDB0002721
661	C10H15N3O5	2'-O-methylcytidine	184370	83779	90611	78065	110740	108190	120010	88659	86695	36157	99974	119360	79951	65666	132740	--
662	C8H9NO2	2-Phenylglycine	33108	15123	41692	23091	23908	29338	26680	20491	16201	41790	47200	37430	20644	30725	32456	HMDB0002210
663	C5H10N2O	3-Amino-2-piperidinone	159970	243920	53043	86054	133830	129360	78750	152870	52973	88525	75471	148080	114000	144860	77732	HMDB0000323
664	C5H6N2O	3-Hydroxy-4-aminopyridine	249750	39734	99911	65677	577770	346870	72771	62910	74421	203230	343480	323630	276780	215980	233020	HMDB0060741
665	C4H4N2O2	4-Carboxypyrazole	19901	35258	75753	45372	53987	28721	73314	45351	50569	41507	16144	32800	30581	46283	30907	HMDB0060760
666	C6H14N2O3	2,6-Diamino-5-hydroxyhexanoic acid	179770	322870	268770	298570	201970	190060	240400	264800	192180	164280	286880	262400	288610	319100	272910	--
667	C3H5NO	Acrylamide	1255300	1359600	1348300	1329500	1406600	1085600	1321700	1396100	1051200	1157100	1879900	1903300	1477900	1563200	1524700	HMDB0004296
668	C5H14N4	Agmatine	8680300	6426800	8913800	9328800	10097000	9710100	6441600	9140200	11570000	9262700	9036700	10702000	7423000	9654400	8780900	HMDB0001432
669	C12H16N2O3	Ala-Phe	81161	447030	592880	368370	74150	316070	554250	545460	513890	292470	173740	284660	487990	434420	520480	HMDB0028694
670	C6H10N6	Cyromazine	53002	53478	36368	42540	49248	58816	37160	66103	66968	23332	51000	76728	51782	33246	57900	HMDB0029862
671	C9H15N3O11P2	Cytidine-5'-diphosphate	7195400	5724000	5662000	8531900	4433500	3192500	7229000	5978600	11464000	6160700	6453000	4972900	5539100	5518700	5871500	--
672	C4H9NO3	L-Allothreonine	3996100	5209300	3961800	4350600	5021600	3642000	3509800	5915300	3568900	3575500	5377200	7971900	4732400	5338100	4849300	HMDB0004041
673	C6H13NO6	D-Glucosaminic acid	352080	282210	344760	381770	358140	385700	406920	395470	361860	440560	346310	346510	491150	357790	320750	--
674	C9H13NO3	DL-Normetanephrine	126470	58317	123330	118090	99056	154600	103650	123390	130860	112960	165060	121280	141590	76378	117300	HMDB0000819
675	CH5N3	Guanidine	37628	21821	22611	6764.7	18286	16290	18590	28877	24287	12859	30649	6823.7	29748	18475	28575	HMDB0001842
676	C14H20N2O4	Val-Tyr	127370	428880	569850	356120	210760	500640	422610	390310	347050	256610	222650	330750	432960	469810	505250	--
677	C8H15N3O4	Ala-gln	27324	50902	57542	43260	65818	61799	78465	88943	34771	60673	55305	80141	45859	86510	90713	HMDB0028685
678	C15H22N2O3	Leucyl-phenylalanine	106070	247060	362950	286000	122370	295290	287610	282380	323260	278330	133070	256310	293830	365040	360540	HMDB0013243
679	C10H20N2O4	Leu-Ala	134370	762270	1237600	499250	226540	818440	1048200	742430	604320	482360	311790	448110	604170	727050	863500	HMDB0028922
680	C5H11NO3S	L-Methionine sulfoxide	350850	355710	612940	416750	455530	426840	328350	449430	514750	320110	332570	584330	395530	467720	504240	HMDB0002005
681	C5H11NO2	L-Norvaline	14222000	14399000	13554000	13849000	13938000	10273000	13496000	15376000	10597000	11334000	16536000	23058000	14696000	16597000	16632000	--
682	C21H44NO7P	LPC(13:0/0:0)	14639	9	9	17073	5374.2	9	11029	4550	6660.5	3617.4	20142	27787	17981	15017	14205	--
683	C15H22N2O3	Leu-Phe	172640	1091400	1953700	706710	527310	1698100	1543200	1004200	1034300	740070	367340	839770	1292400	1167600	1243000	--
684	C11H23N3O2	N1,N8-diacetylspermidine	185220	259650	193360	103340	248420	160010	125560	184070	184430	174240	90138	183790	200040	155520	203880	HMDB0041947
685	C11H15N3O6	N4-Acetylcytidine	77016	88137	79755	77578	140070	61185	74094	59400	63929	39243	62936	75468	49256	77995	83211	HMDB0005923
686	C11H18N3O15P3	N4-Acetylcytidine triphosphate	61692000	56336000	57813000	51285000	55006000	74528000	66048000	57172000	57254000	44268000	50074000	52509000	57050000	61746000	52478000	--
687	C8H16N2O3	Gly-Ile	113650	428140	558370	385690	170110	324240	248080	363530	315940	190300	109030	294010	355370	310080	262050	HMDB0028844
688	C11H15ClN2O5	Nicotinamide riboside (chloride)	13954	30177	38541	24996	22073	70817	35511	24315	37557	28203	28088	46341	31171	34561	28381	HMDB0000855
689	C18H37NO2	Palmitoylethanolamide（(PEA）	790990	299990	299170	478410	486910	360420	356670	273790	226350	574660	392640	469050	473670	423770	523500	HMDB0002100
690	C7H13NO2	Stachydrine	465640	3738800	892200	906560	1125200	791490	1737500	987300	1036000	580560	1583000	755950	1503100	1321600	1359800	HMDB0004827
691	C12H16O3	alpha-Asarone	218880	347860	346400	246390	246270	241580	190820	215230	233000	239500	320170	261860	159180	168030	131370	HMDB0031469
692	C13H18O	Damascenone	9763900	8322200	11330000	9197200	7123900	9544400	7629100	7599200	6979600	6656600	6686700	8249900	4312800	4830000	5023700	HMDB0013804
693	C15H26O6	Glycerol Tributyrate	58473	36742	889630	287130	151770	80027	180510	168440	176600	36081	378420	125840	249990	228580	230660	HMDB0031094
694	C12H25N5O3	Arg-Leu	131000	449240	527180	205440	279560	470400	298550	344760	273080	188300	131400	220700	443260	358840	392750	HMDB0028713
695	C13H16N2O6	Asp-Tyr	115280	1406100	1371600	872350	709200	964990	1880300	1414100	1537200	796470	600870	840700	1174500	1165400	1091400	HMDB0028765
696	C11H20N2O5	Glu-Leu	103260	82956	51091	67010	79282	57788	67347	67066	43556	53964	78871	79975	84085	78487	76707	HMDB0028823
697	C8H12N4O3	Gly-His	141930	142020	103850	113250	135640	73954	120980	170790	175720	148150	110910	155390	176790	152390	128530	HMDB0028843
698	C20H23N3O4	Gly-Phe-Phe	4073.5	2158.3	7963	5447.2	5163.8	5357.9	6966.6	12912	6153.1	10235	2655.2	8942.5	12662	12722	12768	HMDB0029006
699	C11H14N2O4	Gly-Tyr	2429200	4765700	5718400	4135500	4058200	4300100	4871000	6363700	4801200	3547100	3293300	7368500	5094400	5078800	5330600	HMDB0028853
700	C12H25N3O3	Ile-Lys	158260	258170	391940	288530	217310	257340	210780	197710	325480	206940	101610	227580	209490	274790	427380	HMDB0028912
701	C11H22N2O3S1	Ile-Met	14458	38126	35202	44001	13349	39613	39484	41651	51050	14214	25127	46793	61623	55671	71538	HMDB0028913
702	C22H44NO7P	LPE(17:1/0:0)	96429	49204	34931	62196	39331	51298	91914	47888	25709	55212	131740	72616	89948	83220	85459	--
703	C11H16N4O3	Pro-His	86806	107960	79500	87039	86708	77196	124300	116750	102160	78720	66552	101340	116270	79626	79223	HMDB0029019
704	C10H18N2O3	Pro-Val	712450	1129100	966520	1243100	1222600	925380	865010	1164100	1009900	1199700	1049700	2422200	1138100	1146200	1322200	HMDB0029030
705	C9H18N2O4	Ser-Leu	188390	1258500	2706300	804060	482510	2141800	1964800	1201800	1290700	858840	413260	815290	1329700	1352000	1180000	HMDB0029043
706	C12H16N2O4	Ser-Phe	373520	1551800	3202700	1280500	757520	2556900	2055300	1508700	1509800	1028800	508800	1158100	2042100	2038300	1891200	HMDB0029046
707	C15H22N2O4	Tyr-Leu	46417	113690	184870	90416	59693	176720	178490	148930	118000	138350	43240	94001	146330	112670	132210	HMDB0029109
708	C5H9NO	2-Hydroxy-2-methylbutanenitrile	9	9	879710	2512700	9	9	353820	9	1509700	854400	440530	9	561710	600990	531800	HMDB0060309
709	C7H8N2O2	3-Hydroxyphenylurea	9584400	9394600	9968300	9038000	9375400	9221000	8798500	8824900	8961700	8772800	8747500	8917100	8879300	9111900	9466900	--
710	C8H10N4O2	Caffeine	680670	324980	102870	74582	83662	151050	616940	63202	89206	217940	218370	232700	179900	186270	203900	HMDB0001847
711	C17H27NO4	Carnitine C9:1-OH	454530	398450	706750	479560	354020	148790	624270	589480	545700	330260	300970	386470	420510	430330	445940	HMDB0015334
712	C18H35NO	(E,Z)-2-Amino-3,14-octadecadien-1-ol	4808700	1473000	3707000	1114400	2434100	1597200	1752900	1788800	1394300	1671600	2073600	3713300	1315500	1290200	1378400	--
713	C20H21N3O3	Phe-Trp	9	27790	65551	23318	17058	67808	56210	31816	38767	30359	21991	35859	53240	43118	49494	HMDB0029006
714	C10H20N2O4	Thr-Leu	277360	1042000	2214800	806070	494730	1780600	1921900	1223800	1147500	910810	422090	798490	1105500	1299900	1239700	HMDB0029065
715	C11H18N2O4	N(Alpha)-Acetyl-Epsilon-(2-Propenal)Lysine	1160100	441300	421430	78143	60920	84438	79617	34860	29647	229260	201600	343340	269710	265420	250250	--
716	C11H13NO3	N-Acetyl-L-phenylalanine	30232	24207	7406.3	38179	30195	24011	25294	43326	16237	20187	33690	35255	15706	28361	33892	HMDB0000512
717	C11H18N2O2	Cyclo(Pro-Leu)	15621	37714	24774	32261	22658	15473	15520	21267	183760	124120	18930	13476	40524	47295	37861	HMDB0034276
718	C14H16N2O4	Cyclo(Phe-Glu)	58605	42561	28432	39930	48310	35674	28226	34205	29876	42677	34973	38729	41297	27489	24172	--
719	C10H14N2O4	Cyclo(Pro-Glu)	49804	100730	80053	63714	64093	77458	115120	72615	97906	47162	96071	75542	70833	75035	86470	--
720	C14H16N2O2	Cyclo(Pro-Phe)	22425	62129	21286	19041	26559	30101	29254	33258	24690	21391	24420	27101	29040	28242	29432	--
721	C10H14N2O2	Cyclo(Pro-Pro)	37649	95655	49957	47839	63646	51017	62489	46079	39851	32237	70655	52589	50134	68190	57615	--
722	C10H16N2O2	Cyclo(Pro-Val)	29294	46346	24142	17224	30620	38333	19494	28047	16108	14667	23835	30387	17713	26050	29391	--
723	C12H14N2O3	Cyclo(Tyr-Ala)	24795	225580	182210	177730	128850	156730	177800	252170	230070	119850	60026	114550	178560	169870	193200	--
724	C7H13NO2	Cyclopentylglycine	248670	277200	234070	294150	174650	192370	150910	173210	75704	161740	271290	135790	159710	222460	242160	--
725	C10H18N2O5	Ile-Asp	564500	5815400	5924800	4921000	3665100	3806500	6196200	5883800	5973600	3789900	2942100	4004700	5029200	5208400	5520300	HMDB0028903
726	C12H24N2O3	Leu-Leu	194930	413290	868150	557270	278080	449160	333060	412110	507540	324770	234950	359750	645440	622870	699430	--
727	C8H16N2O3	N6-Acetylysine	712930	354000	377950	617880	488780	265580	288160	434290	289050	447000	539600	782210	491590	587540	561730	HMDB0000206
728	C11H20N2O3	Pro-Leu	1557900	3779700	3270100	4042600	3193500	2874200	1559000	3470400	4726400	2773700	2557600	5225600	4045500	3582900	3980500	--
729	C9H18N2O4	Ser-Ile	165040	1347300	2571800	802160	501180	2145000	1902200	1178500	1217500	898220	403410	829590	1366500	1258700	1332700	--
730	C8H14N3O7P	5-Aminoimidazole ribonucleotide	4912800	24848000	7698600	10573000	9225000	15855000	43452000	23217000	17054000	12704000	28509000	12969000	22969000	17887000	16965000	HMDB0001235
731	C10H13N4O7P	2'-Deoxyinosine-5'-monophosphate	58494	1966500	6937300	241030	274650	2672900	2786000	2015200	907400	156970	832960	1158300	760490	806500	837050	HMDB0006555
732	C12H17N5O5	N6-(2-Hydroxyethyl)adenosine	958830	1134600	982150	852930	1104900	909700	970380	961750	578790	690940	1085600	1301800	961250	1040700	1055700	--
733	C5H5N5	2-Aminopurine	270510	1915200	1588900	504070	552550	2533400	534460	1049800	946040	805620	430660	341550	1177300	1282700	1366600	--
734	C10H13N5O5	2-Hydroxyadenosine	132910000	147740000	258620000	232690000	243500000	89423000	190940000	252240000	276650000	225100000	138610000	174810000	206440000	251030000	227790000	--
735	C16H23N5O5	Isopentenyladenine-7-N-glucoside	59492	103700	140780	56418	218420	55518	59557	46996	110340	42217	45536	58988	88857	75071	95313	--
736	C15H21N5O8	Ribosyladenosine	203440	37227	42324	116070	91861	40649	46669	60142	89725	256180	119620	174530	103110	124680	132120	--
737	C13H14N2O3	N-(3-Indolylacetyl)-L-alanine	14892000	10936000	2106400	26990000	15404000	13911000	13561000	25687000	6340200	7597700	14736000	14855000	18695000	14628000	11907000	--
738	C10H22N2O4	L-Lysine-Butanoic Acid	5770200	12206000	13323000	3376800	3043900	10926000	5420600	4016000	5771000	4388100	6440300	4704000	6125600	5862900	5517200	--
739	C7H14NO2+	D-Proline betaine	195590	2087900	270800	433140	474840	338440	565750	356100	334200	243790	791400	262630	484620	624450	489140	--
740	C7H13NO2	1-Methylpiperidine-2-carboxylic acid	248670	277200	234070	294150	174650	192370	150910	173210	75704	161740	271290	135790	159710	222460	242160	--
741	C11H18N4O3	His-Val	16472	34724	27725	49909	11632	22710	56679	34856	29514	29819	26818	45184	55062	36521	50485	HMDB0028898
742	C3H5NO3	N-Formylglycine	19291000	12682000	17163000	13448000	16071000	17380000	15708000	16951000	14914000	14249000	25285000	18305000	16832000	16803000	16015000	--
743	C5H7NO3	D-Pyroglutamic acid	50683000	45290000	47531000	31097000	43591000	41413000	49990000	49730000	36958000	24492000	44280000	37994000	44335000	47055000	46807000	--
744	C5H9NO3	Aminolevulinic acid	407670	1301800	1871900	594420	853390	1361400	1499800	1271900	1196100	774400	752200	1278700	900500	1060700	1017800	HMDB0001149
745	C5H12N2O2	D-Ornithine	2906700	2757500	1895500	1181400	1484900	2213600	1858900	2052900	1326500	1183900	1496600	2002400	2018100	1885800	1948500	--
746	C8H8O3	3-Methoxybenzoic acid	34391	15829	45506	16442	12054	19666	24578	6158.9	19388	31082	20910	10488	12697	13322	16125	HMDB0032606
747	C8H11NO2	p-Hydroxyphenylethanolamine	13709	1520.6	14532	33823	3297.2	5685.2	10475	5594.6	7058.5	20076	11960	10361	15100	7158.6	12861	HMDB0004825
748	C6H11NO4	DL-2-Methylglutamic acid	60028	44391	84512	39370	51317	53095	27409	42541	79358	32689	69118	69738	105480	73116	83515	--
749	C6H6O6	Dehydroascorbic acid	99542	95550	126950	135160	173110	111200	108280	144820	130580	123850	140270	137800	149930	125220	152280	HMDB0001264
750	C8H15NO3S	N-Acetyl-S-propyl-L-cysteine	747380	577390	136690	1352500	809580	711800	696470	1297600	328000	387960	790500	781850	989610	746230	608820	--
751	C10H13NO4	3-O-Methyldopa	72341	165330	73589	77246	73050	83722	67342	160360	32407	35171	61907	152600	102870	105390	103870	--
752	C11H16N2O8	N-Acetyl-Asp-Glu	4082200	6136200	8132400	3761100	2285300	5279200	2726600	3684500	4815400	2206700	806910	2446800	3052600	4314100	5134000	HMDB0001067
753	C10H13N4O9P	Xanthosine-5'-monophosphate	135690	2226900	2062200	59662	135730	3436400	49191	758810	255220	44280	30284	608870	983510	940700	1018600	HMDB0001554
754	C26H43NO6	Glycocholic acid	120080	203320	131260	226170	129310	158650	122840	172360	174920	140530	173810	171620	193430	178040	151280	HMDB0000138
755	C26H45NO7S	Taurocholic acid	161070	91713	81362	182450	179060	90305	102700	108890	96380	124170	112920	142500	95706	127600	90380	HMDB0000036
756	C18H32O3	12,13-EpOME	31006	11705	80527	45685	47964	55103	78092	136700	166130	31695	130280	87390	65886	74755	62820	HMDB0004702
757	C20H30O2	FFA(20:5)	450070	90951	77089	133620	64528	45047	281550	152070	129300	534610	728120	516740	293250	254910	300750	HMDB0001999
758	C20H32O3	(±)12-HETE	111690	11507	30343	52055	19015	11433	15494	57409	55136	229200	137190	93139	79699	65435	43014	--
759	C20H32O3	(±)15-HETE	18587	15517	199120	104570	24107	51409	81139	208670	217750	12685	172590	75234	84539	107210	75837	--
760	C20H34O5	5-iso PGF2VI	52904	31150	31045	48830	29696	23743	16896	11283	31859	11566	18097	15464	64747	50236	58837	HMDB0010203
761	C20H32O6	TxB3	6111.4	4859.7	2016.7	9243	3829.3	2766.9	2890.1	830.15	2289	7021.6	11200	3988.6	8559.6	5819	3857	HMDB0010203
762	C20H34O6	TXB2	11792	15024	102950	4299.4	7478.7	10920	8182.5	11514	8985.1	68020	34879	31319	57504	47362	57407	HMDB0003252
763	C10H20O2	FFA(10:0)	2013200	2699000	2053100	2580100	2198100	2322100	1708300	1976500	1251800	2252100	2295400	1670600	1857600	1948000	1790400	--
764	C14H28O2	FFA(14:0)	1712600	864720	908170	1047500	995840	962200	1114400	1068100	846490	1377300	1206500	1128100	1226300	1568600	1346400	HMDB0000806
765	C16H32O2	FFA(16:0)	3054700	2180000	2489700	2695000	2533000	1949700	2132400	2047400	2384100	3756100	2975500	3266900	2823400	2794900	2702800	HMDB0000220
766	C17H34O2	FFA(17:0)	518410	322600	402160	455650	417870	420390	500700	281780	338840	320640	664200	433750	429990	589880	537150	HMDB0002259
767	C18H36O2	FFA(18:0)	3539300	2215100	2985500	2753200	3129500	2366300	2765100	2552000	2704900	3827500	3545000	3999300	3535500	3456000	3382400	HMDB0000827
768	C16H30O2	FFA(16:1)	445570	267330	206370	239470	368510	179650	186500	223320	164510	626700	399100	301710	484230	478600	414710	HMDB0003229
769	C18H34O2	FFA(18:1)	5869900	2674400	4317200	2809400	3159700	1601000	3078500	2197200	2361200	7290500	5072100	4209500	4926000	4830100	4971800	HMDB0000207
770	C20H38O2	FFA(20:1)	324960	219450	213070	174470	288320	165310	363310	213880	225290	575730	355960	395650	342090	374100	406460	HMDB0002231
771	C18H32O2	FFA(18:2)	3552200	1342800	2324300	2061300	1427400	813100	1355900	1325500	1547000	3787100	2745600	2654800	2782900	2777200	2696500	HMDB0012535
772	C20H36O2	FFA(20:2)	322250	209960	274660	216360	262930	197880	217200	249420	212870	389340	292510	308450	337160	272120	309410	HMDB0005060
773	C18H30O2	FFA(18:3)	493970	60413	182080	114040	94365	88154	113150	105340	134220	311990	217590	191910	241890	224160	282430	HMDB0030963
774	C20H34O2	FFA(20:3)	225290	153800	171940	193550	250950	123200	191700	197980	159140	327560	289390	273370	230200	246660	265080	HMDB0002925
775	C20H32O2	FFA(20:4)	4468400	1377400	3227700	3269100	1821100	1112400	2221400	1765300	1812100	10021000	6932800	8482500	3885100	3895900	3801200	HMDB0001043
776	C22H36O2	FFA(22:4)	697290	378110	537690	498560	641130	390910	293020	408350	425620	900940	456690	745450	546070	579290	539400	HMDB0034295
777	C22H34O2	FFA(22:5)	303180	94458	109960	174810	203310	116850	136940	138620	115740	307460	223840	223190	198140	205850	184310	HMDB0004708
778	C22H32O2	FFA(22:6)	448940	175830	285090	354800	135130	99185	262160	225720	191030	526050	389030	332770	318480	353780	323620	HMDB0002183
779	C24H50NO7P	LPC(16:0/0:0)	3108600	1874600	3673900	4559000	2316400	2181700	2460300	2640900	3033100	7209800	4428400	7396200	5666100	5891500	5828500	HMDB0010382
780	C25H52NO7P	LPC(0:0/17:0)	70361	37119	61149	83623	27147	37225	49724	39160	76216	89864	86193	100190	92482	82676	106880	--
781	C26H54NO7P	LPC(18:0/0:0)	1992500	1528500	2504100	2251400	1476500	1417700	1466200	1591300	1969500	3054400	2341200	3307800	3225800	3116200	3120100	HMDB0010384
782	C24H48NO7P	LPC(16:1/0:0)	283610	225050	193490	269230	377810	217370	327790	177710	238400	547190	397850	312250	570470	572080	527940	HMDB0010383
783	C28H56NO7P	LPC(0:0/20:1)	30889	15221	40893	28124	20505	21600	24012	29425	47568	56347	47963	72768	43820	46062	45663	--
784	C26H50NO7P	LPC(18:2/0:0)	2473900	1914900	3711500	2852900	1896600	1292000	2459000	2471500	3045600	4086400	2889300	3477800	5394000	5440800	5468900	HMDB0010386
785	C21H44NO7P	LPE(16:0/0:0)	1621100	1019900	2212300	2803700	1466000	1157700	1879300	1601800	1512900	4766100	3096600	4283700	3209800	3221400	3146000	HMDB0011503
786	C21H44NO7P	LPE(17:0/0:0)	97567	44168	153750	145270	46706	43683	114370	53407	94095	234650	239890	189740	178130	169990	170870	--
787	C23H48NO7P	LPE(0:0/18:0)	1314300	709170	1937700	1519600	869140	674180	1278300	923260	1091700	3171100	2600400	2650300	2113700	2099800	2139000	HMDB0011129
788	C25H52NO7P	LPE(20:0/0:0)	15280	2484.8	43192	14895	14042	7413.3	10225	8413.3	13175	49461	46834	65323	30528	27367	23541	HMDB0011481
789	C25H50NO7P	LPE(0:0/20:1)	23317	22491	36197	29355	22781	18931	36839	36845	46335	113280	75891	94956	71416	77850	61849	HMDB0011482
790	C25H50NO7P	LPE(20:1/0:0)	35635	19133	35513	36689	19185	18262	44847	25318	45418	103750	71283	92816	67319	75965	72219	HMDB0011512
791	C23H44NO7P	LPE(18:2/0:0)	584740	497500	848130	576210	484820	257310	525390	541920	754420	912730	841060	977940	1400600	1474100	1592200	HMDB0011507
792	C23H42NO7P	LPE(18:3/0:0)	9206.4	274.18	19502	11270	16095	136.62	15952	8518.7	12104	11356	10783	14022	13797	18180	7591.6	HMDB0011478
793	C25H44NO7P	LPE(20:4/0:0)	1367300	1503100	2117000	1170700	1230700	1156000	1308600	1502000	1539000	1894600	1246300	1833500	1910200	1959700	1977400	HMDB0011487
794	C27H48NO7P	LPE(22:4/0:0)	57244	70061	44851	43639	64199	41365	23174	56428	62315	50224	24646	83848	51405	50252	48487	HMDB0011493
795	C25H42NO7P	LPE(20:5/0:0)	12105	21235	16805	19165	8982.9	134.14	32851	18227	19415	15857	15154	12898	10815	21663	23174	--
796	C27H44NO7P	LPE(22:6/0:0)	204250	113850	251270	205230	113340	63540	122060	124470	146680	266110	153420	258160	249020	235370	287110	HMDB0011496
797	C22H45O9P	LPG(16:0/0:0)	137710	73921	117240	266940	59066	102810	70759	119370	102410	525500	252130	429600	246380	235980	246930	--
798	C24H49O9P	LPG(18:0/0:0)	41763	29054	31127	72267	19231	16068	26159	28406	33965	157800	65770	85309	70306	69691	58059	--
799	C22H43O9P	LPG(16:1/0:0)	4427.6	21272	17233	17217	22266	50821	6713.1	9205.2	19975	38720	27878	18450	13402	18891	10951	--
800	C24H47O9P	LPG(18:1/0:0)	623920	560340	654640	461320	601760	540020	574670	601040	694600	675910	428020	534150	574160	597360	614900	--
801	C24H45O9P	LPG(18:2/0:0)	678690	497550	657220	628810	429240	474050	495920	613100	818140	769270	545380	611800	643150	618020	644530	--
802	C26H45O9P	LPG(20:4/0:0)	39081	42645	123970	46670	46724	33332	37314	43468	61022	56122	33559	47450	20466	31429	30835	--
803	C25H49O12P	LPI(16:0/0:0)	39805	53688	20229	49907	19538	21266	18968	8113.6	8871	98547	23733	60514	39126	62796	42997	--
804	C27H53O12P	LPI(18:0/0:0)	619060	566410	682710	820150	437090	426490	784020	443790	541290	1529700	909150	853580	1064300	1027800	997680	HMDB0061696
805	C27H49O12P	LPI(18:2/0:0)	60610	38369	135470	57077	61702	41306	55692	23844	77139	99527	73410	73107	106060	118000	125250	--
806	C29H49O12P	LPI(20:4/0:0)	112500	99567	172000	100990	96322	44378	119430	50561	92951	180950	121430	125190	256710	203540	213430	--
807	C24H48NO9P	LPS(18:0/0:0)	153030	161020	126860	167080	86299	111360	120790	84277	126440	297130	199280	202240	180430	201870	197720	HMDB0240606
808	C26H52NO9P	LPS(20:0/0:0)	7761.4	4907.6	13761	11896	6155.2	18869	10421	11148	15043	27393	38042	27494	21672	15969	17313	--
809	C24H46NO9P	LPS(18:1/0:0)	177520	135780	88420	153350	84665	101180	83676	62948	126350	371540	319380	217460	231170	295440	248460	HMDB0240603
810	C24H44NO9P	LPS(18:2/0:0)	25132	8680.2	33472	33046	3823.8	4328.7	11118	26311	29922	87086	45463	64082	34267	47490	48580	--
811	C26H44NO9P	LPS(20:4/0:0)	71940	71156	76983	44511	23628	23357	28641	53683	61893	176350	96231	112940	98354	125380	110730	--
812	C38H76NO8P	PC(16:0_14:0)	6467300	4035300	4640700	5172600	3274800	6224900	3841400	4979300	3960800	5313200	4053900	4971000	4526300	4790600	4523100	HMDB0007965
813	C38H76NO8P	PC(18:0_12:0)	133990	170100	33766	90467	124850	146770	47395	101450	147660	218790	125800	91336	116030	163840	136890	--
814	C40H80NO8P	PC(16:0_16:0)	25671000	27796000	27246000	32001000	23063000	27266000	24588000	27364000	27911000	32126000	25273000	28066000	26371000	25554000	26534000	HMDB0000564
815	C42H84NO8P	PC(16:0_18:0)	5138600	5695400	5101600	5657500	4481800	5085400	4548300	4379400	5660400	5549800	4775400	4836400	4761200	4996800	4573500	HMDB0007970
816	C48H96NO8P	PC(16:0_24:0)	16525	14461	48800	17600	7093.5	12346	13645	20836	27491	18967	17603	27398	22292	17045	23033	HMDB0007992
817	C40H78NO8P	PC(14:0_18:1)	6449300	7266600	7295000	7740100	7071600	6752500	8174900	7342300	6974700	7401900	7355800	6648800	8709200	8207600	8300200	HMDB0007872
818	C44H86NO8P	PC(18:0_18:1)	8672700	8192800	10077000	5352400	8424900	7214600	7189300	8500000	9341100	9146800	7457700	9116600	8592100	8538700	8360900	HMDB0008037
819	C40H76NO8P	PC(16:1_16:1)	253210	259940	71968	164670	830710	977790	409860	111420	266360	593830	365710	233500	361170	416770	497640	HMDB0008002
820	C42H80NO8P	PC(16:1_18:1)	1676800	1895100	1340500	1074900	3135100	2403600	2568200	1408700	2067500	2418600	2476500	1611200	2136900	1867800	1791100	HMDB0008004
821	C42H80NO8P	PC(16:0_18:2)	5445700	5044000	5903200	6779200	5265500	4888900	5428800	6352700	6412000	6867700	6035100	6342900	6128200	6165700	5995400	HMDB0007973
822	C43H82NO8P	PC(17:0_18:2)	1188300	827570	907790	960260	539660	749520	1092800	895570	1011600	698850	1178200	775230	946030	992590	931940	--
823	C44H84NO8P	PC(18:1_18:1)	11389000	10244000	13582000	5052600	10973000	10016000	12964000	11072000	14335000	14956000	13846000	11548000	11224000	11372000	11454000	HMDB0000593
824	C44H84NO8P	PC(18:0_18:2)	15854000	16475000	18282000	16800000	13351000	13337000	14787000	16063000	18058000	15052000	15762000	16137000	17918000	17259000	17531000	HMDB0008039
825	C50H96NO8P	PC(24:0_18:2)	7479.4	6187.4	38878	11194	3561.9	6775	8019	15643	20104	8743.8	7343.2	17771	17419	14623	16635	--
826	C40H74NO8P	PC(14:1_18:2)	303660	145300	183790	185050	105050	327720	246570	245070	205240	330300	122440	128130	266690	196020	317170	HMDB0007907
827	C42H78NO8P	PC(16:0_18:3)	2884000	919530	2011500	1918900	1193600	841090	1699600	2433100	2538500	3029100	1291100	2377500	1963400	1954300	1943700	HMDB0007974
828	C42H78NO8P	PC(16:1_18:2)	2585000	2329300	1921000	2335500	2843800	2593500	3359900	2126200	2818600	2544900	3323900	1956900	2822200	2616900	2640100	HMDB0008006
829	C44H82NO8P	PC(18:1_18:2)	11573000	11281000	14157000	8459000	10116000	8795500	15387000	11746000	15831000	14383000	16228000	11932000	12657000	11339000	13124000	HMDB0008072
830	C42H76NO8P	PC(16:1_18:3)	38093	13982	28295	17426	38839	13766	67739	19922	59346	66247	52881	28547	75882	53809	32652	HMDB0008200
831	C44H80NO8P	PC(18:2_18:2)	4047800	4055900	4618500	4418200	3548900	3325600	5511500	4894800	4892300	4291700	5532300	4834500	4560000	4524000	4672000	HMDB0008138
832	C44H80NO8P	PC(18:3_18:1)	1266600	489030	1164600	439790	661990	415920	1038500	772930	1224900	1457200	994660	895820	952080	835340	898140	HMDB0008073
833	C46H84NO8P	PC(18:0_20:4)	5380600	5391300	5498400	4265900	4988300	5089700	3183300	4693300	4628200	4500600	3338700	4438100	4970900	4976500	5029800	HMDB0008048
834	C46H84NO8P	PC(22:4_16:0)	751070	825670	694980	989370	1015300	1349000	509600	956830	874130	883570	533290	1151800	992660	783250	982910	HMDB0008626
835	C44H78NO8P	PC(20:4_16:1)	379530	468260	223850	277190	538080	499910	326480	369440	330490	328490	458420	342510	412890	408540	341550	HMDB0008430
836	C44H78NO8P	PC(18:2_18:3)	322260	73729	210160	109940	31625	34323	155220	170740	256510	219130	113610	164630	80832	130270	127210	HMDB0008141
837	C46H82NO8P	PC(18:1_20:4)	2557300	2377200	2560700	1432200	2287700	2483300	2481200	2291400	2671100	2432900	2344300	2431200	2346600	2130900	2248300	HMDB0007989
838	C46H82NO8P	PC(18:2_20:3)	52000	37090	19135	134130	71013	114400	95407	156620	160120	147130	172530	87858	165600	146340	208240	HMDB0008139
839	C48H86NO8P	PC(20:1_20:4)	49289	56825	24194	11371	40727	71846	21912	47271	80056	46409	23990	32087	59781	36384	60097	HMDB0008312
840	C48H86NO8P	PC(22:4_18:1)	61435	94175	77049	62342	63741	44433	33710	84641	86208	120750	61278	128270	130940	151650	92750	HMDB0008629
841	C46H80NO8P	PC(16:0_22:6)	4402100	3704500	4048400	5503900	3561500	4078800	3357900	3844100	3664600	4031700	3056300	3892200	4424200	4430500	4468700	HMDB0007991
842	C46H80NO8P	PC(18:2_20:4)	824570	833180	903680	708020	771660	801240	830820	1040000	929240	653210	1099200	1124700	836940	1028900	876460	HMDB0008147
843	C48H84NO8P	PC(20:2_20:4)	107570	104540	159840	77358	175380	157290	54891	122640	158480	70058	94310	87864	99268	106390	113870	HMDB0008057
844	C48H80NO8P	PC(18:2_22:6)	467140	347240	281480	478200	239950	214640	391850	410090	289620	434640	366200	264230	375220	343650	355020	HMDB0008156
845	C35H70NO8P	PE(16:0_14:0)	580870	286810	513460	353440	307480	286550	427270	597920	392190	686410	332570	504840	408410	438150	445890	HMDB0008920
846	C37H74NO8P	PE(16:0_16:0)	1552700	1477700	1844000	1850500	1638000	1528000	1564000	1946100	1694800	2193000	1722900	2256600	2100500	1941800	1751400	HMDB0008923
847	C37H74NO8P	PE(18:0_14:0)	198100	63227	144110	78401	72608	89303	81564	63246	81562	146330	159420	68374	83866	142720	89239	HMDB0005325
848	C39H78NO8P	PE(16:0_18:0)	1392500	1273000	1641700	1305500	1357200	1120100	1164300	1156800	1400900	1571600	1490300	1427300	1616200	1639100	1547300	HMDB0008925
849	C37H72NO8P	PE(16:1_16:0)	549070	571300	247910	573790	1410500	771580	537360	528000	621580	749410	738700	792930	748400	639850	704860	HMDB0008956
850	C37H72NO8P	PE(14:0_18:1)	549410	357020	689850	247710	290500	503490	459460	499770	539610	665720	514570	701310	446550	578010	468710	HMDB0008827
851	C39H76NO8P	PE(16:0_18:1)	3815700	3225000	3559700	2898800	4598100	2837000	3679500	4649600	4114700	5239700	3942700	5672700	4663400	4548800	4599500	HMDB0005320
852	C45H88NO8P	PE(22:0_18:1)	7766.8	10482	22907	8051.3	5554.8	3713.7	5807.7	16134	11804	12774	6718.2	18615	13259	12560	16233	HMDB0009487
853	C47H92NO8P	PE(24:0_18:1)	54709	89223	169830	86340	25086	40538	65671	126770	106920	82074	70932	139550	135060	135080	146610	HMDB0009719
854	C39H74NO8P	PE(18:2_16:0)	6781200	5805800	6889700	7053000	7681900	5740700	7101000	8481800	7378400	8470300	7337900	9834300	7873400	8103100	8160100	HMDB0009088
855	C41H78NO8P	PE(18:1_18:1)	4363600	3724600	4677900	2741500	5009500	2731800	4833500	4541200	5316500	5692200	5593600	5052100	5270600	5016600	4962400	HMDB0009025
856	C41H78NO8P	PE(18:0_18:2)	11458000	9001400	13588000	10440000	12154000	7548100	10544000	11334000	11732000	10236000	11305000	12160000	12474000	12042000	12510000	HMDB0008994
857	C41H78NO8P	PE(20:2_16:0)	74222	76446	42215	125990	80789	95320	45932	91736	91720	67596	81946	133050	88696	90251	67195	HMDB0009286
858	C47H90NO8P	PE(18:1_24:1)	19102	27542	40114	24387	18576	15578	26635	43362	41939	44030	35192	55289	50244	43630	38849	HMDB0009527
859	C39H72NO8P	PE(18:3_16:0)	415620	155490	361140	154450	368690	63365	221670	442530	376660	511670	195730	285720	340970	565660	279970	HMDB0009154
860	C39H72NO8P	PE(16:1_18:2)	234080	131640	87283	102220	308350	139690	141050	125800	117960	217350	299860	240030	183320	184660	174310	HMDB0008961
861	C41H76NO8P	PE(18:1_18:2)	7335300	5768400	8708900	4431100	7010900	4454500	8935500	7095100	8773600	8255300	8916700	8125400	7911800	7581400	7856100	HMDB0009060
862	C41H76NO8P	PE(16:0_20:3)	262580	262160	243550	230610	291250	264050	294810	416360	291800	323180	301850	531220	325660	248190	388510	HMDB0008935
863	C43H80NO8P	PE(20:3_18:0)	853900	863150	588110	944810	1099400	790590	1008400	984560	741000	931370	1150700	988300	1061400	1140900	975920	HMDB0009121
864	C43H80NO8P	PE(20:1_18:2)	167640	159890	152680	98751	198800	99936	221690	226610	307840	141400	217630	260080	221530	210910	212370	HMDB0009258
865	C45H84NO8P	PE(18:2_22:1)	17126	38459	25559	13749	42071	42265	25295	26593	44692	31211	31381	32609	35654	29949	30233	HMDB0009041
866	C41H74NO8P	PE(18:2_18:2)	1631500	806720	1604700	1000500	1050900	660850	1817800	1763800	1730200	1569500	2151100	1860700	1568100	1651900	1588500	HMDB0005350
867	C41H74NO8P	PE(16:0_20:4)	8083900	7984900	9484100	8158900	9116400	9044700	9394800	11508000	8883700	11910000	9085000	11659000	10016000	9948300	9467800	HMDB0008937
868	C41H74NO8P	PE(18:3_18:1)	1012500	277980	863030	208260	562060	107550	545320	746470	1151500	1039700	585520	900060	713630	670970	701430	HMDB0009124
869	C43H78NO8P	PE(20:4_18:0)	14122000	14772000	18385000	11642000	14907000	13822000	14913000	15962000	15660000	16815000	14137000	15678000	16341000	16196000	16592000	HMDB0009387
870	C43H78NO8P	PE(18:1_20:3)	240010	402560	363690	494460	584120	356870	743980	576190	547860	670680	1044500	764720	796850	732830	520640	HMDB0009034
871	C43H78NO8P	PE(16:0_22:4)	780860	799790	545390	844490	1207200	933280	508350	1086100	821600	1050500	598960	1276900	1060300	1038400	953230	HMDB0008943
872	C45H82NO8P	PE(18:0_22:4)	1150300	1182400	1222000	1173500	1687100	1160300	889490	1242300	1051700	1183800	947280	1392800	1319500	1403200	1329100	HMDB0009009
873	C45H82NO8P	PE(20:4_20:0)	137850	168980	214260	105640	154550	112260	155690	196260	194030	183630	153800	243540	187550	183910	170730	HMDB0009394
874	C41H72NO8P	PE(16:0_20:5)	241580	81719	33488	98069	56355	73927	309750	195110	143780	279740	232860	260740	162000	176300	169600	HMDB0008939
875	C43H76NO8P	PE(18:0_20:5)	751670	595200	445770	143560	297160	191820	954520	528340	608320	497840	991180	506860	414160	616500	434760	HMDB0009005
876	C43H76NO8P	PE(16:0_22:5)	210320	225150	236110	404590	678610	601590	197260	327160	248820	229620	210160	256340	372900	406580	328780	HMDB0009005
877	C43H74NO8P	PE(22:6_16:0)	3422700	2724200	3290300	5193500	3414900	2847800	3237000	4011300	2788600	4325000	3120300	4637300	4015300	3769200	3917900	HMDB0009682
878	C45H78NO8P	PE(22:6_18:0)	10497000	8267600	11311000	10182000	8277200	6542600	8767300	7721200	9055800	10396000	8391700	9035000	9648100	9168000	9449800	HMDB0009684
879	C45H78NO8P	PE(18:1_22:5)	204190	342730	178130	88839	363710	343230	408520	251310	426250	373620	573510	375570	357590	327350	310840	HMDB0009684
880	C47H82NO8P	PE(20:4_22:2)	5211600	5336700	5864100	4036000	6209600	5965700	5346700	5424700	5867400	5234100	5731500	5723600	6002000	5661400	5998000	HMDB0009404
881	C45H76NO8P	PE(22:6_18:1)	3818600	2494300	4328800	3055400	2696200	2185700	3534100	2822900	3380200	3894500	3777600	3390700	3417900	3419400	3442300	HMDB0009685
882	C47H80NO8P	PE(22:6_20:1)	28349	21043	16757	10337	20507	17530	56364	20916	75017	63875	17687	34856	59592	48282	45854	HMDB0009692
883	C38H75O10P	PG(16:0_16:0)	1253000	1214700	761950	1708000	1176200	1459300	983590	1511300	991160	1678100	1216600	1580700	1269800	1189000	1100500	HMDB0010570
884	C40H79O10P	PG(18:0_16:0)	105510	109230	72950	173470	86181	105890	69580	102760	75188	110690	85203	118770	88709	64498	83098	HMDB0010600
885	C38H73O10P	PG(18:1_14:0)	197740	40914	56172	114550	43510	185220	57554	62686	55308	83737	49525	91683	164720	117100	81347	--
886	C40H77O10P	PG(16:0_18:1)	6559600	5250900	5627500	4890700	6334100	6702800	4918600	6523200	5671200	7945600	5071700	6532800	6198400	6124100	5597200	--
887	C42H81O10P	PG(18:0_18:1)	750400	598310	635790	570910	577870	559010	410520	658520	575090	772400	530530	610360	640380	616640	500620	HMDB0010604
888	C40H75O10P	PG(18:2_16:0)	1498300	1008400	1480100	1229200	1325700	1322300	1112300	1573500	1432800	2003400	1400200	1570500	1403000	1283200	1313700	HMDB0010645
889	C42H79O10P	PG(18:0_18:2)	1621900	1687900	1903500	1590800	1213400	1296500	1432600	1941500	1637700	2188900	1431100	1465000	1553700	1530500	1669100	HMDB0010605
890	C44H83O10P	PG(20:1_18:1)	214200	258920	268990	233540	419440	190220	310930	368100	301130	488460	274340	476090	321330	232440	258860	--
891	C42H77O10P	PG(18:2_18:1)	525840	352580	437070	268040	322390	344070	370610	308240	470530	312230	415800	446640	414920	453850	441460	HMDB0010649
892	C42H75O10P	PG(18:2_18:2)	1686600	1060700	621840	525780	657780	1554800	795660	1221900	1333200	1007400	1495900	1505200	965460	1313600	1267800	HMDB0010650
893	C44H79O10P	PG(18:0_20:4)	282870	391530	283400	265850	348250	355000	168440	273670	325520	453640	226970	307440	340440	273620	286370	HMDB0010610
894	C42H73O10P	PG(18:2_18:3)	47476	3722.9	41803	36460	21010	7361.2	25081	24504	32532	26473	43248	8856.9	47289	38469	30482	HMDB0010651
895	C44H77O10P	PG(18:1_20:4)	75184	68762	46090	17472	173960	110010	37272	56839	93261	139730	70802	108600	79051	48662	108180	HMDB0010640
896	C44H75O10P	PG(18:1_20:5)	9482.2	13561	3930.5	3092.2	7231.7	5332.2	17437	13860	1366.2	7138.8	4588.4	1207	7286	5265.9	7115.4	--
897	C46H79O10P	PG(18:0_22:6)	8671.1	3361.8	15524	15793	18150	29613	16442	4761.4	36388	35374	19235	9738.3	36864	33372	38849	--
898	C46H79O10P	PG(18:1_22:5)	168160	149030	116990	114860	288560	346840	79587	158420	200990	80488	165980	138420	128810	107860	113890	--
899	C46H77O10P	PG(18:1_22:6)	48927	29694	20810	6515.3	30770	19876	76973	53207	81676	130630	82286	43074	27553	65712	38071	HMDB0010644
900	C43H83O13P	PI(16:0_18:0)	72132	76223	43878	60454	50157	52637	73824	82659	7187	102750	121290	44525	143780	102340	99232	HMDB0009781
901	C41H77O13P	PI(16:0_16:1)	61183	55571	53388	67728	51125	153690	76335	78770	49444	262630	153870	58208	133500	202230	77792	HMDB0009779
902	C43H81O13P	PI(16:0_18:1)	706280	857630	669770	792250	833170	890310	642190	696220	552200	1431300	1184600	898940	1265100	1205400	1383600	HMDB0009782
903	C44H83O13P	PI(17:0_18:1)	662100	561370	768300	177920	517470	449670	817140	528930	823980	674350	804880	625910	581660	486380	580190	--
904	C45H85O13P	PI(18:0_18:1)	386880	346410	452220	284250	515400	380840	260340	306100	332820	824950	576310	368800	569810	650800	623730	--
905	C43H79O13P	PI(18:2_16:0)	163310	63031	153800	150030	136500	110870	155740	105880	88423	154880	156850	280860	320820	320160	421590	HMDB0009846
906	C43H79O13P	PI(16:1_18:1)	141650	125510	106080	95644	124820	131520	265620	64904	140010	206190	260590	207330	246850	238470	275110	--
907	C44H81O13P	PI(17:1_18:1)	178380	261430	119640	221640	181720	226750	273960	203880	231980	103320	284560	139850	174510	243990	161950	--
908	C45H83O13P	PI(18:0_18:2)	3099100	2747000	3804100	2711000	2758100	2949100	3174000	3006300	3692000	4898900	3398200	2939000	4532600	4310300	4415200	HMDB0009809
909	C45H83O13P	PI(18:1_18:1)	1309400	966440	1183400	971580	1614300	1066300	1356800	1000800	1323500	2875300	2437300	1511100	1874400	1907200	2083100	--
910	C46H85O13P	PI(18:0_19:2)	596710	455320	654680	631280	542790	455280	664210	346380	388340	579720	480420	535690	617360	476200	575290	--
911	C45H81O13P	PI(18:1_18:2)	809260	541590	963850	811400	662310	550560	1071000	974950	812540	1415700	1342200	736190	1404800	1469000	1357500	HMDB0009838
912	C45H81O13P	PI(16:0_20:3)	20409	1249.2	10074	14616	6776.5	36021	27409	14999	499	3007.7	9515.5	10470	30498	40039	48927	HMDB0009788
913	C46H83O13P	PI(18:1_19:2)	80114	132490	147720	124930	71494	98740	130340	32953	92295	114790	110310	111590	93762	81397	56110	--
914	C47H85O13P	PI(20:3_18:0)	186350	244100	46897	238010	176950	311240	513680	260330	153840	220120	324580	131490	378820	338060	350400	HMDB0009880
915	C47H85O13P	PI(18:1_20:2)	3756	22386	7085.4	10168	1713.6	34400	32453	3465.5	3868.5	24996	54013	24432	30591	14841	30111	--
916	C45H79O13P	PI(18:2_18:2)	68032	52717	28068	49075	27662	26714	30064	48395	26009	63932	119560	34916	84003	84221	74754	HMDB0009850
917	C45H79O13P	PI(16:0_20:4)	107010	198340	137060	249580	115140	272010	105030	201580	239530	225210	163750	208610	287390	267110	295780	HMDB0009789
918	C46H81O13P	PI(17:0_20.4)	59992	73765	106610	141710	46244	97174	104940	50490	77254	164780	77538	38816	88628	33806	53362	--
919	C47H83O13P	PI(18:0_20:4)	6818200	7222300	8192400	7254900	7477800	8382900	8388600	7012100	8314800	9097900	7779300	7676700	10479000	10257000	10135000	HMDB0009815
920	C49H87O13P	PI(18:0_22:4)	27046	38253	27052	69641	68282	93609	34920	61640	35257	70509	69630	64981	83253	81448	75927	HMDB0009817
921	C47H81O13P	PI(20:4_18:1)	460700	429180	404400	388140	549110	378100	806690	319780	492840	545040	593180	454910	724110	747850	773600	HMDB0009895
922	C49H85O13P	PI(18:0_22:5)	44191	50252	1359.3	71295	73858	46437	20859	18675	48016	54128	33075	29550	54649	67202	24940	--
923	C49H83O13P	PI(18:0_22:6)	105030	79024	112580	134110	41108	5288	79857	44658	59007	192450	76710	98217	119190	139390	48206	HMDB0009821
924	C49H83O13P	PI(20:2_20:4)	2856	24009	1454.5	472.53	12140	1003.2	4298.2	503	15289	1419.6	12403	25808	7607.5	7786.1	6776.7	--
925	C49H81O13P	PI(18:1_22:6)	26589	57243	10146	9693.9	12000	26782	64503	3194.3	36905	19116	23549	56496	48891	56332	39250	--
926	C49H79O13P	PI(20:4_20:4)	36202	3231.3	10893	16970	3619.2	18040	2470.4	3260.9	1142.2	25247	63187	43043	55596	37620	19424	--
927	C38H74NO10P	PS(16:0_16:0)	78481	46331	36511	74212	48844	114960	41935	87328	48117	289100	109150	56938	82402	100590	120960	HMDB0000614
928	C40H78NO10P	PS(18:0_16:0)	71351	40284	164980	67097	48516	73313	71756	54868	106070	136830	82272	37552	96156	99254	109130	HMDB0012376
929	C42H82NO10P	PS(18:0_18:0)	11624000	8664000	12175000	11612000	9069700	7232200	9650500	8647300	9630600	11650000	9226400	9740200	10646000	10712000	10482000	HMDB0012378
930	C40H76NO10P	PS(16:0_18:1)	174330	150480	88102	97904	188730	172230	128020	239900	125630	552140	364100	208100	246500	354620	296060	HMDB0012357
931	C40H76NO10P	PS(18:0_16:1)	397710	555510	337670	190790	723330	789670	457300	351220	306730	704720	443260	247700	485170	587990	713860	HMDB0012377
932	C41H78NO10P	PS(18:0_17:1)	575980	417720	392120	339000	322810	351380	423680	373160	391890	531830	294500	496740	539110	350520	280610	--
933	C42H80NO10P	PS(18:0_18:1)	2041600	2359600	2203200	2135400	2351800	2477400	2718700	2053300	2294800	2664300	3244800	2272100	3355400	3235200	3181900	HMDB0010163
934	C42H78NO10P	PS(18:0_18:2)	642080	648580	771450	582900	747850	640550	666300	862540	734870	1036200	909020	674950	910410	1065600	983320	HMDB0012380
935	C44H82NO10P	PS(18:1_20:1)	1371500	1965700	2182600	1001800	1980300	2125600	1404200	1454600	2219700	3086400	1190500	1344500	1701200	1726800	1537000	HMDB0112412
936	C44H80NO10P	PS(18:0_20:3)	518260	609540	476930	818220	997470	690040	695780	606230	692840	929290	846360	684630	1038100	1104900	1091100	HMDB0012382
937	C43H76NO10P	PS(17:0_20:4)	169500	175060	123640	86169	211980	190150	146580	181160	122070	205350	57271	205600	105250	125410	197330	--
938	C44H78NO10P	PS(18:0_20:4)	9383700	9422400	10159000	6148400	8477800	11478000	4988500	7348600	7052800	10072000	5107000	7663800	7672200	7464700	7393200	HMDB0012383
939	C46H80NO10P	PS(18:0_22:5)	293320	538310	201550	439310	672420	1185800	445140	300600	380590	350450	448270	415520	697610	774370	640790	HMDB0010166
940	C46H78NO10P	PS(18:0_22:6)	5172700	5086200	5669200	5601100	3624600	4674600	4854400	4202300	4392800	5710900	6373900	4346000	6762000	6635300	6733300	HMDB0010163
941	C46H76NO10P	PS(18:1_22:6)	260680	154040	45018	211580	51360	58563	189800	52070	134000	120170	317790	48109	201500	215820	190670	HMDB0012395
942	C34H68NO6P	CerP(d18:1/16:0)	101480	114340	53954	82925	78131	107610	124190	80325	99551	145450	51051	83363	66212	167100	106420	HMDB0010700
943	C42H84NO6P	CerP(d18:1/24:0)	39129	31243	25048	29945	31528	28267	33979	37716	38954	42249	41662	36991	47152	38365	33850	HMDB0010704
944	C36H70NO6P	CerP(d18:1/18:1)	965970	1454800	762180	789130	1425200	1079800	1157500	1268400	1032300	2119800	1163800	1361200	1190900	1131700	1098100	--
945	C38H70NO6P	CerP(d18:1/20:3)	13646	15153	17146	62782	52139	51986	25765	90779	20208	13659	8590.3	34845	34280	57054	37911	--
946	C35H67O8P	PA(16:0_16:1)	31878	31354	10101	6005.3	19000	46464	13618	10612	18188	83169	38396	41245	25252	23700	49843	--
947	C39H73O8P	PA(18:1_18:1)	348780	144620	240780	123190	293650	257490	174340	266490	141650	289590	245930	353800	207330	160310	204390	HMDB0000674
948	C43H73O8P	PA(18:0_22:6)	996720	860710	813690	1171100	647130	597240	579420	731400	615780	1036300	566100	768160	961310	785260	782390	--
949	C43H71O8P	PA(18:1_22:6)	54795	117880	41321	84128	108120	121610	99097	61761	55727	27342	12278	52947	88672	96219	138850	--
950	C7H15NO3	DL-Carnitine	4154800	5813800	5356700	2012000	3301000	5324700	2844800	2957800	3329800	1347500	2068500	1719400	3269900	2917600	3007700	HMDB0000062
951	C9H17NO4	Carnitine C2:0	40424000	40592000	19609000	38670000	18041000	23457000	26756000	31766000	35627000	27230000	27606000	25284000	27161000	25765000	26623000	HMDB0000201
952	C10H19NO4	Carnitine C3:0	305720	302030	252440	514180	119000	221980	237640	213570	194220	158070	236140	164030	253960	237670	244800	HMDB0000824
953	C11H21NO4	Carnitine C4:0	1781500	1684200	1088000	5133300	648770	906690	987570	921160	790060	1531600	1272300	1173200	1439900	1251300	1360300	HMDB0002013
954	C12H23NO4	Carnitine C5:0	565640	552070	398970	280560	665300	334060	535200	536430	285460	314580	317460	533260	834850	905750	884340	HMDB0000688
955	C11H21NO5	Carnitine C4-OH	12561000	3592500	6890100	7069800	4441400	1623300	2004500	1272300	1291400	5559400	5784100	3726200	3996300	3627200	3716000	--
956	C13H25NO4	Carnitine C6:0	354860	525640	190840	1961800	141990	233290	179880	303400	185960	314510	201790	188700	388160	351380	346130	HMDB0000705
957	C12H23NO5	Carnitine C5-OH	333040	324940	531300	485380	179130	140920	199800	189490	190360	222230	173520	167520	247310	229600	227020	HMDB0062555
958	C13H25NO5	Carnitine C6-OH	877400	204660	262830	208560	384380	187490	101440	84239	74867	175430	338720	329750	204890	191890	201580	HMDB0013130
959	C15H29NO4	Carnitine C8:0	122710	122790	23795	482660	36276	74386	39287	82263	55373	46170	35880	34923	163820	169720	166000	HMDB0000791
960	C13H23NO6	Carnitine C6-2OH	153460	143120	90130	64256	73730	81933	69152	77083	82313	75636	70049	67313	99685	98246	90684	HMDB0000552
961	C17H33NO4	Carnitine C10:0	45399	61905	20027	66611	25808	74655	17182	15614	27384	18042	29875	16820	209020	208270	211970	HMDB0000651
962	C19H37NO4	Carnitine C12:0	51980	100060	29062	54125	33110	99753	31741	26539	26780	43251	42746	45850	78405	90032	81854	HMDB0002250
963	C20H39NO4	Carnitine C13:0	98485	43920	19413	30104	53511	17574	67592	139570	102770	15826	69075	76456	58429	65520	51004	--
964	C19H37NO5	Carnitine C12-OH	69944	136640	57129	134080	54465	109020	38536	27421	46077	58666	57990	52569	65252	63667	70243	--
965	C21H41NO4	Carnitine C14:0	1150400	1610900	482310	548630	490140	1309500	313730	403610	372700	732670	631480	673650	588710	656510	598470	HMDB0005066
966	C22H43NO4	Carnitine C15:0	119510	80332	20118	29525	80185	25878	24725	34899	24924	30344	49435	33831	37125	36185	35296	--
967	C19H35NO6	Carnitine C12:1-2OH	104190	116400	58328	49063	60910	59067	55107	54760	57560	62169	61762	61675	85133	71648	82549	--
968	C21H41NO5	Carnitine C14-OH	41367	71067	37126	42620	29881	51424	28384	18797	21303	67485	35156	38379	35482	39335	43703	--
969	C23H45NO4	Carnitine C16:0	3576600	3841100	1133900	1212200	1601600	2810200	746070	1419700	1083600	2410400	1987100	2434600	1741600	1676500	1806800	HMDB0000222
970	C23H45NO5	Carnitine C16-OH	180130	306170	98187	92399	123500	208000	55517	51091	60026	238190	129980	160440	132290	126990	130070	HMDB0013336
971	C25H49NO4	Carnitine C18:0	2588000	2649000	1083600	866730	1069300	1842000	688270	910910	829100	1927900	1850700	1856700	1277100	1374700	1315900	HMDB0000848
972	C27H53NO4	Carnitine C20:0	454670	59649	79512	47344	65951	22580	27888	22946	24726	157230	390060	278120	124410	116310	121520	--
973	C25H49NO5	Carnitine C18-OH	156680	161380	106280	73482	86787	91750	60641	39369	46045	246180	166240	142590	125870	112960	120740	--
974	C10H17NO6	Carnitine C3:1-2OH	10647000	3502500	6846600	5977800	3681900	1467700	1734800	1139600	1191400	4800600	5348100	3423800	3541500	3070500	3458100	HMDB0002095
975	C11H19NO6	Carnitine C4:1-2OH	378030	383200	620220	541760	187840	151740	214480	215660	206040	249230	193170	186510	260270	247990	239050	HMDB0061717
976	C12H21NO4	Carnitine C5:1	83293	35657	59720	84838	30158	21992	33550	30054	31810	39286	37591	40807	38687	39436	39064	HMDB0002366
977	C13H23NO4	Carnitine C6:1	45044	38833	22338	89729	23259	11106	18624	18347	20606	30980	19307	17003	24951	23352	27974	HMDB0013161
978	C12H19NO6	Carnitine C5:1-2OH	4085100	4039800	2653900	2744700	2975400	2435200	2690800	2948400	3012000	2892000	2688900	2751400	3135400	3130000	3063500	--
979	C15H27NO4	Carnitine C8:1	332830	169890	92105	230500	60900	47297	132920	183190	102690	114710	98263	145330	153260	141430	140340	HMDB0013324
980	C17H31NO4	Carnitine C10:1	35112	28266	35133	25872	8995.5	20451	15634	20463	21187	13269	14174	14573	63340	66059	65072	HMDB0013205
981	C19H35NO4	Carnitine C12:1	47974	78589	16291	19549	23827	62838	18985	13540	16802	18192	28383	10906	131780	122470	136010	HMDB0013326
982	C19H35NO5	Carnitine C12:1-OH	24201	46083	16251	18526	10510	22726	15363	8662	15694	9285.8	13020	12837	20540	14500	15816	--
983	C21H39NO4	Carnitine C14:1	1844800	2611600	1267200	345860	743280	1857600	527160	398180	673200	374810	583630	311950	739110	686210	686650	HMDB0002014
984	C21H39NO5	Carnitine C14:1-OH	38357	160940	52461	38859	43135	102110	39986	28738	46905	33727	35725	38974	58360	56981	54074	HMDB0013330
985	C23H43NO4	Carnitine C16:1	1922600	1825800	615800	333570	594920	1062000	332730	407310	606340	438720	612800	486940	584620	619040	602270	HMDB0006317
986	C23H43NO5	Carnitine C16:1-OH	76362	240140	74221	40944	73021	125690	48892	38323	59735	94582	50561	48339	69363	76221	65919	HMDB0013333
987	C25H47NO4	Carnitine C18:1	5464600	3021200	1094400	1036600	1473800	2011800	823090	1326200	1239000	1523200	1936800	1710200	1415200	1486500	1543500	HMDB0005065
988	C29H55NO4	Carnitine C22:1	47964	21138	38098	26158	14244	8558.3	19876	14864	22478	68874	58560	63347	41032	41452	39742	--
989	C25H47NO5	Carnitine C18:1-OH	188480	584030	176920	64829	167260	227800	81308	76767	112550	320400	109440	109340	152380	154360	156020	HMDB0013339
990	C21H37NO4	Carnitine C14:2	117520	200870	106360	51240	66165	171450	74634	40839	57560	24422	54998	29795	97992	95778	95481	HMDB0013331
991	C23H41NO4	Carnitine C16:2	371370	334580	128430	85625	97127	219480	69371	97139	151290	62103	93074	76908	112570	113540	118900	HMDB0013334
992	C25H45NO4	Carnitine C18:2	1507200	852980	309300	360060	378510	604830	278300	367250	369980	335620	423180	413360	368730	413640	444190	HMDB0006469
993	C27H49NO4	Carnitine C20:2	68110	42796	24428	40258	22825	17873	9739	17443	17459	117140	78086	61923	38604	38664	33634	--
994	C25H45NO5	Carnitine C18:2-OH	52751	113540	43522	20906	30786	62110	20313	16810	31504	65209	22597	24933	42420	34667	39789	--
995	C27H46O	Cholesterol	5868400	5756700	4470200	4914400	4526700	4937700	4754500	4534000	4815700	5409100	4785800	5102500	5010700	5006600	5026900	HMDB0000067
996	C43H76O2	CE(16:0)	3219	8443.4	6976.6	8701.9	731.39	8641.4	471.39	6116.5	735.75	2214.1	594.87	3350.2	38817	50905	40043	HMDB0000885
997	C45H78O2	CE(18:1)	15337	57192	23618	6983.2	6574.8	11309	9668.7	9214.6	29678	14903	8979.1	9834.4	90159	174180	148310	HMDB0000918
998	C45H76O2	CE(18:2)	115290	257380	235660	150280	37997	172910	62766	58110	129680	33741	122220	96563	1363100	731410	1479900	HMDB0000610
999	C47H76O2	CE(20:4)	117830	369840	70384	50002	4599.7	46882	25555	21936	24947	33521	16918	27207	416860	330390	440710	HMDB0006726
1000	C49H76O2	CE(22:6)	5683.4	40779	13944	19702	7451.9	733.65	6163.4	7326	2570.7	11390	20857	5024.5	67518	72533	64461	HMDB0006733
1001	C18H39NO2	SPH(d18:0)	65058	50156	27421	21022	24571	12177	32964	12802	17866	36646	29641	52578	37666	43871	29653	HMDB0000269
1002	C16H33NO2	SPH(d16:1)	4508600	4656600	2433800	2292400	3657800	2458400	2957900	2471300	3501700	3164300	3144000	3038600	3497600	3493000	3494700	--
1003	C18H37NO2	SPH(d18:1)	1037400	1042800	525430	628290	654950	443040	562130	669100	845890	698010	655780	951280	896090	980950	1030400	--
1004	C18H35NO2	SPH(d18:2)	162610	216490	80993	77261	103730	67282	62615	104220	148980	74096	106170	139250	129020	160720	142480	--
1005	C34H69NO3	Cer(d18:0/16:0)	68698	41890	40516	46545	42484	35283	33868	40238	43787	70339	73299	72623	41877	48638	49679	HMDB0011760
1006	C36H73NO3	Cer(d18:0/18:0)	30114	14344	8930.5	11525	10022	8256.4	7976.3	6706.6	10876	17568	14520	12392	12389	10975	8953.2	HMDB0011761
1007	C42H85NO3	Cer(d18:0/24:0)	110900	104160	67831	42114	52467	33663	46804	45618	58046	62191	71714	85319	84430	100320	95742	HMDB0011768
1008	C42H83NO3	Cer(d18:0/24:1)	91292	74986	40640	39204	60187	30275	29252	42630	55303	87064	64673	83109	69237	60551	57098	HMDB0011769
1009	C34H67NO3	Cer(d18:1/16:0)	886720	373310	209000	179010	390940	149610	198410	232190	502800	350910	448520	410570	342460	270500	155880	HMDB0004949
1010	C36H71NO3	Cer(d18:1/18:0)	965210	352990	112330	179540	216440	224610	151700	92808	129310	189020	208440	174080	176680	136820	146730	HMDB0004950
1011	C38H75NO3	Cer(d18:1/20:0)	52481	53924	18489	25616	42207	13962	17923	47503	28561	39214	16730	94997	37836	34952	27997	HMDB0004951
1012	C40H79NO3	Cer(d18:1/22:0)	455200	149620	179200	368990	113210	289230	84381	151760	107630	435620	379280	221600	89608	108210	141860	HMDB0004952
1013	C42H83NO3	Cer(d18:1/24:0)	1107300	521720	337050	135640	129570	438760	117030	502830	626580	212150	937560	217850	816890	366020	814560	HMDB0004956
1014	C34H65NO3	Cer(d18:1/16:1)	243560	168520	127600	138200	151070	126350	115190	144220	158140	188710	146190	205110	160530	136230	121310	HMDB0035480
1015	C38H73NO3	Cer(d18:1/20:1)	39199	22810	9075.3	7571.8	15375	8035.1	9446.8	6539	5509.6	11738	15865	17748	9959.3	11343	15211	--
1016	C40H77NO3	Cer(d18:1/22:1)	24763	23339	8317.7	9815.6	13419	8936.8	16352	11862	14301	20238	20272	18224	22695	22385	16974	HMDB0011775
1017	C42H81NO3	Cer(d18:1/24:1)	1167900	239460	155730	206340	326080	197910	438500	372080	389190	476290	261810	387190	426460	410430	398490	HMDB0004953
1018	C36H71NO3	Cer(d16:1/20:0)	16427	21275	10983	17754	4087.8	16085	9476.8	17043	3398.4	29982	14604	18987	14058	13128	23437	--
1019	C38H75NO3	Cer(d16:1/22:0)	84048	27458	41675	11225	7694.3	16501	16325	21895	6993.6	37867	22257	32538	12955	20747	17355	--
1020	C41H79NO3	Cer(d18:2/23:0)	44040	25753	15638	17639	12329	27061	15333	10870	20234	18628	29098	46468	10919	21984	14913	--
1021	C42H81NO3	Cer(d18:2/24:0)	183230	121270	105220	122800	109320	137420	48435	92642	43985	68326	62399	111610	87894	88719	123130	--
1022	C54H82O4	Coenzyme Q9	418380	246880	139890	105300	127720	68621	49612	131440	128020	130080	50747	131090	130600	108820	111420	HMDB0006707
1023	C59H90O4	Coenzyme Q10	8201800	6003500	2850800	1631900	2356300	1871200	1009600	2777700	2200300	4593100	1230900	2279700	2121900	2686700	2177600	HMDB0001072
1024	C37H72O5	DG(16:0_18:0)	1143500	820290	978050	1263100	704740	791760	336690	1206600	749560	1442600	691990	977380	578910	774020	1368600	HMDB0007100
1025	C39H76O5	DG(18:0_18:0)	642540	1532500	946670	969080	546230	1153400	520350	525300	736260	698450	1275900	267240	906450	1397200	941120	HMDB0007158
1026	C40H78O5	DG(19:0_18:0)	34794	35640	23756	26562	16574	30001	12821	26720	19557	30791	30419	14419	24484	31823	30900	HMDB0094065
1027	C33H62O5	DG(14:0_16:1)	110580	87556	84486	82194	102230	85974	121040	84840	101880	88097	87010	103640	129750	117330	111350	HMDB0007012
1028	C37H70O5	DG(16:0_18:1)	1333300	750890	239030	149430	334140	219130	204800	101890	148020	324170	259210	315520	341460	187430	333690	HMDB0007102
1029	C39H74O5	DG(18:0_18:1)	614750	520600	215090	109890	135560	37384	86162	56203	108770	249210	109700	108090	77504	71429	145620	HMDB0007160
1030	C37H68O5	DG(16:1_18:1)	112630	160440	40822	16425	69522	31023	12495	20239	19601	66821	51043	42944	37079	40841	38443	HMDB0007131
1031	C37H68O5	DG(16:0_18:2)	715870	424310	216400	237190	210960	153680	205700	199730	177480	212430	234370	547610	251570	174540	271550	HMDB0007103
1032	C41H76O5	DG(18:1_20:1)	55997	6447.5	9534.9	2077.1	20775	13064	10228	5328.2	15965	11238	25517	26705	11773	16244	9600.2	HMDB0007224
1033	C37H66O5	DG(16:0_18:3)	68486	5429.9	9485.5	4629	9978.8	4817.7	5910.9	4847	4474.4	6024.8	8386.7	19259	8976.4	9801.9	9805.5	HMDB0007105
1034	C39H70O5	DG(16:0_20:3)	49457	33053	10210	13608	8311.6	2017.7	18751	15318	11330	22688	13520	11421	21645	10799	16959	HMDB0007111
1035	C39H70O5	DG(18:1_18:2)	1169700	875250	504040	183040	310490	162930	265970	196110	168600	216750	381690	291610	256930	325170	200540	HMDB0007219
1036	C41H74O5	DG(18:2_20:1)	15172	793.97	2815.1	2269	5678.4	3849.6	8333.9	4848	2862.7	4687.4	5381.7	8480.2	8296.2	6962.6	3428.1	HMDB0007253
1037	C41H74O5	DG(18:0_20:3)	34478	32153	5223.8	29084	10725	7957.3	19912	21875	16528	15594	36042	34728	16890	15631	17757	HMDB0007168
1038	C39H68O5	DG(16:0_20:4)	348980	159600	133610	107340	159530	77520	55089	121810	53001	219440	150570	251930	149930	123240	134240	HMDB0007112
1039	C39H68O5	DG(18:2_18:2)	403370	237970	166490	145980	81347	88502	50807	108880	156990	131980	125030	114300	193760	190280	96974	HMDB0007248
1040	C43H76O5	DG(18:0_22:4)	25076	7868.1	5756.9	20838	7103.4	12875	1468.5	7146.1	9136.1	6327.7	21761	6589.5	7960.7	14564	7231.6	HMDB0007176
1041	C41H70O5	DG(18:1_20:4)	377140	250850	140720	109340	239170	39501	106410	61885	82617	221780	267640	290410	61827	106170	82905	HMDB0007228
1042	C43H74O5	DG(18:1_22:4)	27126	7331.8	11501	5135	10083	5665.4	3204.8	7970	4671.2	8926.2	6443.7	9194.4	9088	6074.7	5952.9	HMDB0007234
1043	C41H68O5	DG(16:0_22:6)	415140	184070	107360	156670	81050	68315	101130	96157	72443	123810	91594	132580	188290	125810	120030	HMDB0007121
1044	C43H72O5	DG(18:0_22:6)	254730	45252	24132	67173	41603	24588	12355	27998	23595	65549	54374	53430	42167	31983	59650	HMDB0007179
1045	C43H70O5	DG(18:1_22:6)	570650	133840	196530	83654	80036	48627	85927	53064	123460	140190	107550	102800	79908	102070	86912	HMDB0007208
1046	C43H68O5	DG(18:2_22:6)	171670	96248	138960	38808	54130	17373	28126	48103	36258	108090	54834	35540	52614	42102	51929	HMDB0007266
1047	C19H38O4	MG(16:0)	485990	449970	223080	211620	206210	221070	198180	262600	261100	277320	247020	210890	299950	274460	251510	HMDB0011564
1048	C21H42O4	MG(18:0)	272740	444200	189120	152630	135680	201330	183410	140020	166960	148610	149520	208290	206190	196190	177330	HMDB0011131
1049	C21H40O4	MG(18:1)	8784.1	3511.4	2429.1	589.33	2214	1127	594.43	189.05	1176.7	6466	3532.5	4255.2	12936	9251.4	8404.5	HMDB0011566
1050	C21H38O4	MG(18:2)	2683	546.24	630.85	817.1	209.25	340.65	266.81	321.9	189.86	1488.4	566.06	1332.5	16434	11198	11562	--
1051	C42H81NO8	HexCer(d18:1/18:0)	10360	25390	4167.7	6841.8	28042	10415	7313.9	11565	9432.8	17315	21067	48841	12244	13875	12692	HMDB0004972
1052	C46H89NO8	HexCer(d18:1/22:0)	18272	21759	8646.9	4176.7	19407	5231.4	8780.7	8545.3	12108	8282.5	14230	17256	29536	40052	25724	HMDB0004974
1053	C40H75NO8	HexCer(d18:1/16:1)	79281	63815	29308	37466	18829	33655	11913	26001	26684	35570	26970	45933	69093	60594	93473	HMDB0034623
1054	C48H91NO8	HexCer(d18:1/24:1)	29234	21350	9494.9	10397	6511.9	5589	16711	12495	10695	8991.4	22260	13856	34347	30758	33230	HMDB0004975
1055	C46H87NO13	Hex2Cer(d18:1/16:0)	54788	5709.6	14774	129890	36938	18650	5458.8	22540	47469	66993	20063	25063	56636	44488	43050	HMDB0004868
1056	C40H77NO11S	SHexCer(d18:1:/16:0)	121160	76913	36969	88463	45773	34362	35345	52132	43843	51623	54807	63705	101790	104630	110390	HMDB0012313
1057	C22H46NO7P	LPC(14:0/0:0)	1416900	394610	665680	538940	227730	451470	288770	392710	362760	1012600	518990	1153800	850330	903620	894090	HMDB0010379
1058	C23H48NO7P	LPC(0:0/15:0)	188680	30909	28943	88014	19962	13149	45449	25633	62216	78857	61955	41533	86197	87954	83640	--
1059	C23H48NO7P	LPC(15:0/0:0)	626360	91762	135860	413810	61341	70352	191020	91468	165740	286340	334400	231650	301860	274180	327960	HMDB0010381
1060	C24H50NO7P	LPC(0:0/16:0)	416900	276960	220020	204450	151710	102740	151240	167280	257750	408420	216880	260510	517620	490540	527190	--
1061	C25H52NO7P	LPC(17:0/0:0)	957270	378420	435830	539710	192840	200820	318220	225090	443170	564400	632540	568740	593220	667520	616980	HMDB0012108
1062	C26H54NO7P	LPC(0:0/18:0)	41377	44157	38393	19011	24271	26573	14509	25893	33293	17127	559.65	30010	94784	105000	108320	HMDB0011128
1063	C27H56NO7P	LPC(19:0/0:0)	33031	17324	11237	15274	8250	8965.5	11549	6548.8	14628	15049	21195	20106	22951	23133	17994	--
1064	C28H58NO7P	LPC(0:0/20:0)	24367	21639	29730	16831	10530	11951	11384	18210	20673	21710	22345	38168	31024	34449	30149	--
1065	C28H58NO7P	LPC(20:0/0:0)	28147	25537	26892	15077	9016	11257	11719	15978	23457	24559	18211	41118	31396	30221	35375	HMDB0010390
1066	C30H62NO7P	LPC(22:0/0:0)	7528.5	7061	12320	3904	1806.7	3344.5	3419.7	5942.9	5947.3	4117.1	4552.1	9061.4	9151.1	9689	8127.6	HMDB0010398
1067	C32H66NO7P	LPC(24:0/0:0)	16910	15458	24997	6040.9	3568.8	4706.4	8455.8	7738.1	9394.5	7325.4	6878	15064	15527	19061	17196	HMDB0010405
1068	C26H52NO7P	LPC(0:0/18:1)	1210700	596990	784330	335690	450790	211050	350180	447830	641050	1238000	441500	853220	610960	676790	670070	--
1069	C26H52NO7P	LPC(18:1/0:0)	155520	87024	128640	76388	55972	57507	89219	64725	109010	245270	180320	214730	273470	277930	280600	HMDB0010385
1070	C28H56NO7P	LPC(20:1/0:0)	477840	274880	327150	213130	131340	128720	204190	206820	354350	522100	435700	721920	389910	454530	409430	HMDB0010391
1071	C30H60NO7P	LPC(22:1/0:0)	19002	11513	9318.6	7076.7	5553.9	4621.7	6238.7	5568.7	6030.2	12878	15910	17040	11425	8511.8	10785	HMDB0010399
1072	C26H50NO7P	LPC(0:0/18:2)	1721100	1185300	1288800	786490	597640	357790	773140	771520	1110600	1523900	842160	1112400	1077000	1209700	1151600	--
1073	C28H54NO7P	LPC(0:0/20:2)	284610	237080	164590	202620	124610	99774	140980	156220	226310	302500	152430	246800	229370	231200	258290	--
1074	C28H54NO7P	LPC(20:2/0:0)	205940	214550	213170	221810	93632	119570	121560	122550	193480	305410	188270	390780	310360	355430	369280	HMDB0010392
1075	C30H58NO7P	LPC(22:2/0:0)	6720.8	9634.1	5200	7482.8	3895.6	3863.3	1809.6	7599.9	5708.2	14111	5675.1	14663	7310.3	8661.8	8654.9	HMDB0010400
1076	C26H48NO7P	LPC(18:3/0:0)	1987700	413620	881510	378290	298230	111360	350850	628250	1009500	1232100	392200	738930	703960	737080	785240	HMDB0010388
1077	C28H52NO7P	LPC(20:3/0:0)	1489700	1063800	767650	647880	620140	530670	626410	680790	827370	1226100	605020	954830	1071000	1126500	1151900	HMDB0010393
1078	C28H50NO7P	LPC(20:4/0:0)	625670	510760	447940	248370	254270	227550	206700	288620	340270	467130	161060	478740	323750	343380	353370	HMDB0010395
1079	C30H54NO7P	LPC(0:0/22:4)	668930	509140	346120	345340	273060	278070	158090	282310	401480	596740	181270	500110	419320	440450	462000	--
1080	C30H54NO7P	LPC(22:4/0:0)	636960	499980	360090	339430	275590	268350	160720	269470	402850	625700	187870	462840	442490	405690	450920	HMDB0010401
1081	C28H48NO7P	LPC(20:5/0:0)	635450	252220	130730	91237	94366	59366	272580	278820	261820	420580	261070	347030	305370	359310	376140	HMDB0010397
1082	C30H52NO7P	LPC(0:0/22:5)	178950	115390	134440	122570	51793	62160	63960	66359	106670	146710	60873	153960	88489	131690	123380	--
1083	C30H52NO7P	LPC(22:5/0:0)	692340	387450	148690	262250	263960	225560	155570	217580	270520	403490	182990	357260	241140	377420	362400	HMDB0010402
1084	C30H50NO7P	LPC(22:6/0:0)	2435800	1284800	1205200	1184200	606960	474210	642430	690030	883650	1506000	624780	1349800	966120	1164100	1172500	HMDB0010404
1085	C22H48NO6P	LPC(O-14:0)	11738	6512.7	4436.7	5986.9	1533.7	3825.3	5551.5	1414.9	2059.4	8439.6	12418	7368.3	6599.1	8122.4	9380.8	--
1086	C24H52NO6P	LPC(O-16:0)	1249600	957630	541450	848850	497670	432780	383930	542220	518660	1450800	783060	1502600	1025000	1038400	1088900	--
1087	C26H56NO6P	LPC(O-18:0)	203900	152100	72335	136860	76302	62849	54725	65114	74182	138300	159520	196940	132230	140700	137880	HMDB0011149
1088	C28H60NO6P	LPC(O-20:0)	8652.5	5729.8	1558.5	5152.7	4155.3	2944.5	1815.9	3348.5	3569.4	4238	3226.9	6506.4	7096.8	7318.5	7655.3	--
1089	C30H64NO6P	LPC(O-22:0)	10033	10123	4741.6	7625.4	4029.7	3665	3398.2	5347.3	6059.9	4997.7	7517	8393.4	11097	12714	11782	--
1090	C22H46NO6P	LPC(O-14:1)	17193	1784.6	3822.7	4078.1	282.27	215.18	6414.3	6097.7	3370.4	14576	21273	16489	7516.1	10523	7157.1	--
1091	C24H50NO6P	LPC(O-16:1)	6588100	3721000	4787800	3115600	1442100	2190500	1404000	1439700	2206600	8875700	4358600	6579200	3582300	3748900	4036300	--
1092	C26H54NO6P	LPC(O-18:1)	910250	788370	625390	539210	402440	312230	387570	441830	644220	1574800	848630	1447700	927630	922580	958950	--
1093	C28H58NO6P	LPC(O-20:1)	10638	3410.5	3385.1	5454.5	2530.1	1955.8	2836.1	2539.9	5568.3	7753.5	7445.9	7756.4	6708.6	7509.5	8229.3	--
1094	C26H52NO6P	LPC(O-18:2)	35811	23731	31325	24799	13386	10557	10482	15143	21210	62968	22570	46178	27013	27819	29016	HMDB0010408
1095	C28H56NO6P	LPC(O-20:2)	19756	13182	13343	22688	8188.5	6001.8	7380.1	7763.4	18065	24371	20513	21707	15432	16062	14125	--
1096	C21H44NO7P	LPE(0:0/16:0)	76196	50396	43438	30221	32997	19937	28029	26302	43667	67929	46555	57218	72473	119790	73419	HMDB0011473
1097	C23H48NO7P	LPE(18:0/0:0)	6329400	2757300	5182300	3678400	1719200	1229300	2783900	1876600	2484500	9004300	7469900	7666800	5623300	5563500	5510300	HMDB0011130
1098	C27H56NO7P	LPE(22:0/0:0)	19509	6379.7	22900	6323	2790.6	2000.4	3720.8	3852.2	3340.6	19302	22512	25153	15913	20160	14381	HMDB0011490
1099	C21H42NO7P	LPE(16:1/0:0)	12261	6606	3350.5	1067.9	6019.3	5842.3	4678.4	2185.6	3379	9110.3	6859.1	9427.5	11482	24279	16194	HMDB0011474
1100	C23H46NO7P	LPE(18:1/0:0)	1025300	502470	1056500	375680	326380	251890	776600	375020	668880	1848100	1368700	1643000	1281100	1344200	1219800	HMDB0011506
1101	C27H54NO7P	LPE(22:1/0:0)	8559.2	4030.1	4148.1	2142.8	2972.6	2791.4	2308.8	2705	3087	14072	8804.6	10220	7289.8	9500.6	8027.1	HMDB0011491
1102	C23H44NO7P	LPE(0:0/18:2)	562010	363760	358230	147680	194560	120030	197650	229520	371780	340340	248830	383870	377880	500710	468020	HMDB0011477
1103	C25H46NO7P	LPE(0:0/20:3)	49982	54474	28210	23413	33238	31944	30142	39214	45895	53930	36874	62658	39273	66624	47426	--
1104	C27H50NO7P	LPE(22:3/0:0)	102060	109840	31812	46785	56299	74749	67948	67255	72391	49635	82352	65688	67062	79055	85384	--
1105	C27H46NO7P	LPE(0:0/22:5)	87339	69861	20860	27773	33119	42394	26373	42435	64166	32021	37728	54661	46791	118690	69977	HMDB0011494
1106	C27H46NO7P	LPE(22:5/0:0)	86522	80540	33030	40101	49593	63169	21876	35924	60968	43806	33705	56600	64793	91712	84446	HMDB0011524
1107	C21H44NO6P	LPE(P-16:0)	7100200	3439200	4104400	3873600	1548700	1447200	2438500	1873300	2803700	7338400	6338000	8300200	4953900	5807200	5697600	HMDB0011152
1108	C23H48NO6P	LPE(P-18:0)	4547600	1978400	2360500	1941800	1197200	1095800	1963300	1277400	1958100	3992000	7259000	5514300	3526800	3627100	3533200	HMDB0240598
1109	C25H52NO6P	LPE(P-20:0)	50794	19085	35862	26320	20759	18322	23775	12984	29422	44657	76711	42246	42833	45349	47908	--
1110	C23H46NO6P	LPE(P-18:1)	3395500	1634900	2429600	1911100	931260	773120	1257100	948410	1991100	4935200	4381600	3987400	2666000	3068900	2998500	--
1111	C22H44NO9P	LPS(16:0/0:0)	22298	8576.3	10691	10600	6869.7	7467.8	4121	9250.9	8209.3	26837	16451	29778	16660	19471	20361	HMDB0240605
1112	C26H46NO9P	LPS(20:3/0:0)	21993	16868	6994.5	4489.4	7019.6	3723.2	8503	5097	6577.7	19398	15316	15774	17191	20434	17739	--
1113	C28H46NO9P	LPS(22:5/0:0)	17650	3812.2	1604.7	1981.7	9015.3	6092.2	3354.8	6612.4	5794.3	17655	12261	6244.4	10809	17224	12167	--
1114	C28H44NO9P	LPS(22:6/0:0)	383080	144090	128210	76463	52400	46800	92715	64408	91541	376940	222040	160670	208630	220840	222490	--
1115	C36H72NO8P	PC(14:0_14:0)	9947600	2619400	2163900	1155800	878430	2699700	1077800	2133100	1106800	2403700	1191200	2469800	1739600	1716700	1697100	HMDB0007866
1116	C39H78NO8P	PC(15:0_16:0)	51664000	14572000	5988500	21554000	6126300	6222400	13364000	7520000	12001000	9689400	15253000	7505300	9694400	9932900	10444000	HMDB0007935
1117	C46H92NO8P	PC(16:0_22:0)	1469000	896850	742630	413260	301270	494150	565010	468220	651930	731040	595000	537500	567100	586650	661440	HMDB0007985
1118	C38H74NO8P	PC(14:0_16:1)	10288000	3724200	1857200	1344000	2543500	4212600	1792600	2042200	1653600	2941500	1878700	2289100	2201200	2168300	2336800	HMDB0007870
1119	C39H76NO8P	PC(15:0_16:1)	2712300	495610	138070	462680	348210	399710	554370	215420	329700	262380	579190	197440	287620	325150	338740	--
1120	C40H78NO8P	PC(16:0_16:1)	5888200	4089400	1653300	1522600	3470500	3311100	2089100	2045100	1897000	2788500	2353700	2031600	2327100	2501300	2428300	HMDB0007969
1121	C42H82NO8P	PC(16:0_18:1)	51955000	41106000	27702000	19621000	26673000	21530000	21620000	27927000	28175000	34382000	22737000	31701000	28586000	28770000	27446000	HMDB0007972
1122	C43H84NO8P	PC(17:0_18:1)	27835000	15951000	8054100	5119900	5905200	5841300	6760600	5887800	9505300	6545800	7726100	6153000	7113100	7629600	6414100	--
1123	C48H94NO8P	PC(18:1_22:0)	476020	272240	215200	140380	122230	158580	208570	222740	256130	212530	228240	265540	193770	253610	202540	HMDB0008307
1124	C50H98NO8P	PC(24:0_18:1)	226160	172750	162340	44603	39138	51616	63942	82556	64776	64085	62051	63065	92891	94295	113050	HMDB0008283
1125	C40H76NO8P	PC(14:0_18:2)	102610000	39669000	28261000	19719000	16717000	25936000	18133000	24276000	19114000	25786000	18897000	24823000	21822000	22138000	22712000	HMDB0008002
1126	C43H82NO8P	PC(17:1_18:1)	35421000	24588000	16533000	16801000	8848900	9203000	16348000	10693000	20512000	9788700	16108000	10940000	14651000	14457000	15964000	HMDB0007935
1127	C45H86NO8P	PC(19:0_18:2)	3012200	1263600	461360	371630	611270	531920	789540	455920	841220	447570	803360	417930	645140	611020	682930	--
1128	C46H88NO8P	PC(18:0_20:2)	5576800	4394400	2586600	650140	1791000	1450700	1747000	2229900	3671800	2905300	2081700	2851800	2165700	2219800	1971200	HMDB0008045
1129	C50H96NO8P	PC(18:1_24:1)	132530	105720	62429	25473	50618	38092	52474	53571	92789	65074	61748	85433	65618	65237	56718	HMDB0008092
1130	C40H74NO8P	PC(14:0_18:3)	3712800	653260	723810	377770	369090	418080	422350	667590	609640	871160	505770	626550	574300	533700	513530	HMDB0007876
1131	C43H80NO8P	PC(17:1_18:2)	7246300	2590100	1035000	1845100	1063000	962080	2321000	1391500	2127800	1343900	1947800	1279900	1664000	1634200	1805800	--
1132	C44H82NO8P	PC(16:0_20:3)	10423000	11061000	9197100	3428700	6050300	5044700	9490000	7364800	9952700	8794800	9288000	7210100	7304800	7213900	7472900	HMDB0007980
1133	C45H84NO8P	PC(17:0_20:3)	4042800	2468100	1320400	963190	1076000	1042900	1594200	1226200	1689900	764300	1923600	1066500	1202100	1292400	1233100	--
1134	C46H86NO8P	PC(18:0_20:3)	542530	576030	156880	205670	191780	206970	224010	197700	210820	162980	183910	207600	269470	304640	268170	HMDB0008046
1135	C50H94NO8P	PC(18:0_24:3)	230640	173870	109690	47802	57227	69689	97881	84016	127610	80956	113070	93107	93514	83292	100800	HMDB0008317
1136	C42H76NO8P	PC(14:0_20:4)	24060000	8764600	6268900	3710300	4328000	8428700	2862200	5703600	3742800	5215100	2594000	5717400	4802400	4803200	4831100	HMDB0007883
1137	C43H78NO8P	PC(15:0_20:4)	12020000	2238800	1026400	2476100	1124900	969350	1621600	1246700	1622800	1225100	1443200	1235300	1452300	1357000	1500000	HMDB0007949
1138	C44H80NO8P	PC(16:0_20:4)	18412000	17410000	9467500	8943500	11781000	11413000	6092200	11081000	8668900	10204000	5466900	11374000	9813200	10189000	10539000	HMDB0007982
1139	C45H80NO8P	PC(20:4_17:0)	10487000	2843900	815670	3711400	1346100	1231100	2162700	1102600	1559700	788780	1946400	958950	1358700	1715600	1392500	--
1140	C48H88NO8P	PC(18:0_22:4)	17043000	16417000	6372700	4875700	7364700	6717500	3133700	5963300	7295300	4898200	3961100	6198000	6529500	7173600	6421700	HMDB0008054
1141	C42H74NO8P	PC(14:0_20:5)	627700	274410	103130	79409	125160	110640	172750	167410	121370	124780	149160	145910	120060	119170	103640	HMDB0007885
1142	C44H78NO8P	PC(16:0_20:5)	23981000	9992800	2097800	2596500	2890400	2264400	8364800	8426800	4997300	7570900	7047800	7630900	5818600	5907700	5823000	HMDB0007984
1143	C45H80NO8P	PC(17:1_20:4)	438470	208030	51264	120290	204860	111770	87330	57029	185780	108550	88892	143900	115670	130380	143210	--
1144	C46H82NO8P	PC(16:0_22:5)	3841200	3250600	1845700	887770	1749000	1855400	1507500	1709600	2071200	2132000	1362900	1811000	1718900	1796500	1869700	HMDB0007989
1145	C48H86NO8P	PC(18:0_22:5)	18108000	13839000	5557300	4754100	7894300	7570400	4789000	6415500	7284600	6002000	5202900	7798900	7442900	7624700	6968700	HMDB0008055
1146	C44H76NO8P	PC(14:0_22:6)	4781900	1366900	1120400	1194500	620360	1242000	595590	972570	630310	1046200	587960	983760	942120	887600	900780	HMDB0007892
1147	C45H78NO8P	PC(15:1_22:5)	1987100	397650	191470	775480	185450	141160	342080	238900	301820	241300	336690	179030	361380	324650	299200	--
1148	C47H82NO8P	PC(22:6_17:0)	2637000	1269700	843650	1517800	550910	795440	800490	597270	851500	630460	681990	550370	918890	930010	874840	--
1149	C48H84NO8P	PC(18:0_22:6)	104400000	71832000	40590000	41833000	26021000	26920000	25884000	30974000	32421000	29368000	24597000	33716000	36621000	41145000	42130000	HMDB0008057
1150	C46H78NO8P	PC(16:1_22:6)	2471300	1198500	511580	692420	756330	716340	942480	722200	795140	927080	984480	803120	845200	770170	804980	HMDB0008023
1151	C48H82NO8P	PC(18:1_22:6)	45195000	29811000	18185000	13549000	12048000	11271000	18230000	14498000	16874000	20050000	17053000	16652000	15904000	16253000	16505000	HMDB0008090
1152	C50H86NO8P	PC(20:1_22:6)	1508900	1047800	689390	415300	450590	474170	582600	632740	776720	585770	498650	720220	517560	604780	638210	HMDB0008321
1153	C48H80NO8P	PC(20:4_20:4)	8840500	5540000	3362700	2629500	2400100	2268400	2914900	2902500	2778600	3441000	3030200	3416900	2899800	2959200	2900500	HMDB0008156
1154	C50H84NO8P	PC(20:2_22:6)	1494900	1654000	798490	856110	772530	717650	530860	746810	772220	796800	521980	871620	759340	711010	669070	HMDB0008354
1155	C38H78NO7P	PC(O-16:0_14:0)	4217100	2008900	735120	1149500	700350	1093600	862870	1170300	727320	1130700	973640	1214600	1012000	1064700	1017300	--
1156	C40H82NO7P	PC(O-16:0_16:0)	17506000	19523000	3754800	7339500	7550200	5959300	4932600	9125100	5499300	6453800	5656400	9895500	7074200	7251400	7528800	--
1157	C46H94NO7P	PC(O-16:0_22:0)	502090	284490	267690	197200	108620	74240	156420	171420	145800	210300	204170	215150	204620	194430	192080	HMDB0013408
1158	C38H76NO7P	PC(O-16:0_14:1)	4743700	2217600	1408700	1784700	671740	724360	1836300	1731000	1292700	2195400	1920700	1950600	1866500	1742400	1921600	HMDB0013403
1159	C40H80NO7P	PC(O-16:0_16:1)	4846800	3180300	1387100	2034900	1442100	1499700	1878400	1647000	1767000	2391300	2530000	1607500	1754500	1990600	2001900	HMDB0013404
1160	C42H84NO7P	PC(O-18:1_16:0)	57364000	63566000	24886000	13479000	21615000	23104000	17457000	24668000	24765000	28636000	20463000	27326000	23306000	24335000	23225000	HMDB0013426
1161	C48H96NO7P	PC(O-18:1_22:0)	532290	288950	276180	291030	125420	122840	206040	257600	234760	259490	284590	240300	227490	268680	254710	--
1162	C42H82NO7P	PC(O-16:0_18:2)	74496000	69581000	38747000	29608000	34176000	34574000	27125000	33604000	31455000	49086000	24940000	36547000	34822000	34988000	35624000	HMDB0011151
1163	C48H94NO7P	PC(O-18:1_22:1)	665120	153680	106130	51867	85834	95191	182370	142670	180120	206500	185730	113330	187410	134620	137050	--
1164	C42H80NO7P	PC(O-16:1_18:2)	553430000	540740000	397380000	224320000	269150000	311200000	211290000	260860000	252110000	402320000	219890000	281770000	276780000	278350000	275200000	--
1165	C44H84NO7P	PC(O-18:1_18:2)	22492000	31386000	17856000	9694400	15548000	13623000	10659000	13325000	17324000	18004000	10716000	14750000	13336000	15680000	14631000	--
1166	C42H78NO7P	PC(O-14:0_20:4)	16692000	5279100	7174300	2997500	3435300	2452600	2595100	4041900	4543100	9115100	2478500	4286100	4373700	4240500	4456300	--
1167	C44H82NO7P	PC(O-16:0_20:4)	12821000	20150000	11208000	6429700	8380500	8813200	5498500	7186100	10008000	11384000	5794700	7149900	9302500	8672600	8877600	--
1168	C46H86NO7P	PC(O-18:0_20:4)	7022100	10624000	4095000	1403400	3186800	6315000	2665000	2409900	2971000	2670700	2783700	2512000	2636600	2739900	2750300	--
1169	C44H80NO7P	PC(O-16:1_20:4)	621470000	597200000	377340000	195510000	295850000	386320000	129670000	225800000	214240000	342680000	133050000	253040000	253190000	255690000	270300000	--
1170	C46H84NO7P	PC(O-18:1_20:4)	2868100	3596500	1708500	841220	1826200	1512000	1139000	1871600	1850600	1745700	1079100	2253500	2049800	2234200	2040800	--
1171	C48H88NO7P	PC(O-20:1_20:4)	931850	815800	448130	312630	370020	249400	185650	355630	508320	281440	186980	460670	500300	567390	572080	--
1172	C52H96NO7P	PC(O-24:1_20:4)	383230	220110	163410	133980	161640	90283	86144	150280	171110	123620	113040	159580	300740	285960	328820	--
1173	C44H78NO7P	PC(O-16:1_20:5)	17572000	9174100	1899500	1561600	2628200	2436100	5128300	4519400	2829400	7124400	4528200	5022500	3433500	3583400	3608700	--
1174	C50H90NO7P	PC(O-22:2_20:4)	254130	86693	69944	85290	108370	52965	19154	81124	61202	15663	51497	38920	139090	154090	137290	--
1175	C46H80NO7P	PC(O-16:1_22:6)	146860000	122370000	81139000	81105000	56692000	89170000	37258000	47088000	44617000	90974000	40197000	56334000	59096000	58190000	58886000	--
1176	C48H84NO7P	PC(O-18:1_22:6)	7381500	7776900	5375200	4680900	3080300	3619500	2881500	3547200	3406700	4987300	3025700	3619100	4093300	4209500	4422800	--
1177	C35H68NO8P	PE(16:1_14:0)	270360	79655	91489	25974	70500	71981	50237	85512	56645	94985	59531	126670	91769	79994	63079	HMDB0008953
1178	C38H74NO8P	PE(15:0_18:1)	553720	160720	61419	177680	123790	49485	133830	103450	86559	110870	200630	101560	150120	131120	162860	HMDB0008893
1179	C40H78NO8P	PE(17:0_18:1)	1194300	694140	271670	217110	288240	192450	372640	277020	324690	350790	388760	348820	449770	356150	486160	--
1180	C41H80NO8P	PE(20:1_16:0)	40156000	35535000	20063000	15874000	18789000	13840000	20373000	18321000	16882000	16537000	25130000	21846000	25972000	24887000	24076000	HMDB0009253
1181	C43H84NO8P	PE(20:1_18:0)	352220	311640	188480	133890	290200	83620	147980	161670	117150	205090	364250	208600	248560	244470	281260	HMDB0009255
1182	C45H88NO8P	PE(24:0_16:1)	534780	631460	485870	263870	212890	124030	344050	393520	319750	404760	209960	434470	301030	417250	530210	HMDB0009716
1183	C37H70NO8P	PE(18:2_14:0)	2397900	645960	441390	429510	439060	378520	442430	807230	416170	560660	451820	954290	636090	595040	657580	HMDB0009085
1184	C38H72NO8P	PE(16:1_17:1)	270880	65648	44950	140060	40070	32761	109660	72865	68134	64041	127730	76198	116210	91705	97428	--
1185	C39H74NO8P	PE(18:1_16:1)	37975000	33355000	18609000	20655000	18478000	12347000	20839000	33607000	17018000	26740000	22767000	34840000	28269000	25369000	23020000	HMDB0009056
1186	C40H76NO8P	PE(17:1_18:1)	1681700	916210	721590	902220	530180	373110	552370	605380	604160	533720	998580	494890	967870	568980	635970	--
1187	C43H82NO8P	PE(20:2_18:0)	1157800	1524900	626980	395630	861930	512160	1146400	960440	1003200	640340	1197200	1223900	882860	1082700	793240	HMDB0009225
1188	C45H86NO8P	PE(22:2_18:0)	439600	674820	352030	204630	342940	223700	405150	445620	389400	443860	405370	403590	425780	499850	426890	HMDB0009552
1189	C37H68NO8P	PE(14:0_18:3)	61306	3935.6	9298.4	9121.8	9582.4	4515.1	9589.2	15855	10262	28177	10944	18471	21121	19057	13737	HMDB0008830
1190	C42H78NO8P	PE(18:2_19:1)	468350	323060	294730	226020	188510	207560	335460	173580	266850	201210	261810	198900	277060	242950	237390	--
1191	C47H88NO8P	PE(18:0_24:3)	343010	323580	284870	130860	111120	80714	133750	188230	203440	152390	151160	209850	206770	210010	212630	--
1192	C39H70NO8P	PE(20:4_14:0)	1413300	646600	339280	252500	343230	433980	406030	549380	308300	453770	263290	568150	418960	486450	470300	HMDB0009382
1193	C42H76NO8P	PE(17:0_20:4)	5474900	3614800	3475000	2181800	2081200	2179000	3075600	2162800	2704500	2499400	3352500	2130300	2936900	2728400	2952300	--
1194	C44H80NO8P	PE(19:0_20:4)	1615900	1171800	796770	449890	398960	524840	1193800	648520	809060	556450	1006600	680140	817340	763090	937850	--
1195	C41H72NO8P	PE(16:1_20:4)	1470800	756910	149880	314600	315270	260920	1136500	963020	503470	966310	957740	929430	642500	652560	746810	HMDB0008970
1196	C43H76NO8P	PE(18:1_20:4)	7310800	7100900	6203600	2448500	6190400	5052200	6202100	7837200	6081400	6444300	8398400	8198700	6978300	6452500	5886500	HMDB0009069
1197	C45H80NO8P	PE(18:0_22:5)	19039000	14206000	5382100	5559200	14669000	7154600	7342400	8825400	7609400	8163300	7304300	9992600	9239100	8173600	8488700	HMDB0009010
1198	C47H84NO8P	PE(18:0_24:5)	662360	923020	400120	155680	497210	343280	326700	467740	425610	532670	309200	469480	400860	434740	415700	--
1199	C49H88NO8P	PE(24:1_20:4)	415340	390340	221570	109390	285080	164390	184180	197480	257920	243350	144130	192220	251830	239820	247090	HMDB0009762
1200	C41H70NO8P	PE(14:0_22:6)	992300	252260	219690	323050	165320	191960	191110	284020	201600	278100	225200	341370	279940	263510	268300	HMDB0008847
1201	C42H72NO8P	PE(15:0_22:6)	453310	58081	44997	226370	70375	36890	75647	54062	46186	61450	104020	55605	99402	86905	105750	HMDB0008913
1202	C43H74NO8P	PE(20:5_18:1)	4862700	2514100	1648600	4144000	2065900	1386400	2132500	2295800	1591500	2977400	2227900	2843800	3018800	2716400	2727200	HMDB0009455
1203	C44H76NO8P	PE(17:0_22:6)	3093900	1201100	1169800	1658500	500940	521480	1290200	664720	754880	916480	1053900	740610	1081500	934060	936310	--
1204	C46H80NO8P	PE(19:0_22:6)	614560	173440	146210	217980	91882	49244	164280	86954	127020	127660	143480	108260	203540	187480	138700	--
1205	C47H82NO8P	PE(22:6_20:0)	445750	234730	165480	152540	110380	63077	146670	186730	190120	162870	99194	170010	152920	194030	158210	HMDB0009691
1206	C43H72NO8P	PE(16:1_22:6)	851690	406380	147200	203320	310020	160600	279140	155570	171370	277850	251850	291150	310570	329630	296740	HMDB0008979
1207	C46H78NO8P	PE(19:2_22:5)	454920	132970	101410	99122	77237	56087	117030	76493	94620	78333	121820	66579	160050	150380	94328	--
1208	C45H74NO8P	PE(22:6_18:2)	3416200	1473700	1212100	1318500	702630	597510	1408400	1034500	974670	1465600	1885100	1310300	1047300	1286700	1264100	HMDB0009687
1209	C39H78NO7P	PE(P-18:0_16:0)	1350900	1607400	830360	577610	1012600	624020	798050	1189200	963200	897820	901870	1070700	991230	1108100	1203000	HMDB0011371
1210	C43H86NO7P	PE(P-18:0_20:0)	117820	82311	28422	33683	42829	19538	22189	49288	43369	22484	40738	50703	53656	48791	48864	HMDB0011380
1211	C39H76NO7P	PE(P-16:0_18:1)	960340	750840	598010	345540	471330	387820	516270	524660	544710	553590	486780	640940	600800	579430	584790	HMDB0011342
1212	C39H74NO7P	PE(P-16:0_18:2)	935960	850600	991820	521540	319860	465800	403200	874610	507610	576760	502510	626510	797460	792490	383980	HMDB0011343
1213	C41H76NO7P	PE(P-18:1_18:2)	5947700	7351000	3565600	3155100	6245600	4295200	2698600	6318600	3016500	3610600	2480200	5384500	3205800	4308400	4966500	HMDB0011377
1214	C42H78NO7P	PE(P-17:0_20:3)	1028600	804800	393100	299130	500600	318120	366560	452270	358520	501500	536600	532290	577680	483180	462660	--
1215	C43H80NO7P	PE(P-18:0_20:3)	7103900	7218400	2098200	1532900	2946000	1751000	1598700	2444900	2514200	1829000	1633900	2966400	2998400	2368000	2832100	HMDB0011383
1216	C45H84NO7P	PE(P-18:0_22:3)	1017500	1465400	388690	478070	773450	501200	320730	553070	427320	307450	370190	542160	650140	533390	609030	--
1217	C41H74NO7P	PE(P-16:0_20:4)	20333000	10899000	9844800	9353300	8660800	10010000	5378200	9104900	6659500	13523000	5593400	9726400	9249500	9675600	8789900	HMDB0011352
1218	C42H76NO7P	PE(P-17:0_20:4)	1334000	571510	644720	318530	354520	752440	675660	404380	622260	280760	670260	371580	558090	344640	475350	--
1219	C43H78NO7P	PE(P-18:0_20:4)	26237000	30729000	14765000	8205600	11281000	17048000	13252000	13448000	13130000	11028000	14121000	22107000	17495000	14013000	15700000	HMDB0005779
1220	C45H82NO7P	PE(P-18:0_22:4)	606700	524570	163340	160490	345080	291330	234650	177390	337460	191960	232340	288930	242730	234010	271330	HMDB0011391
1221	C41H72NO7P	PE(P-16:0_20:5)	494060	138630	99621	120510	40917	55547	420940	178590	153860	169800	204260	173850	136710	102400	173940	HMDB0011354
1222	C43H76NO7P	PE(P-18:1_20:4)	29382000	28691000	13538000	11955000	7349200	12188000	8175500	12886000	10686000	10510000	11406000	12990000	11231000	15455000	14508000	HMDB0011387
1223	C43H74NO7P	PE(P-16:0_22:6)	9267900	4497100	3335500	6278000	3221000	3373600	4309400	3213100	3407000	3552400	4765400	4844700	4017600	4772600	3636800	HMDB0005780
1224	C45H78NO7P	PE(P-18:0_22:6)	9515300	8378800	3102000	4153900	2121000	4192900	4119400	3238800	4141700	2983800	6254300	5016000	6498400	5707800	4442400	HMDB0011394
1225	C47H82NO7P	PE(P-20:0_22:6)	61666	32868	39972	39010	31979	43351	28102	16170	36584	11862	43990	27585	33319	38926	40449	--
1226	C45H76NO7P	PE(P-18:1_22:6)	6650400	4745100	3297400	3777400	2702200	3476500	4261200	2033400	5840700	2632300	3178000	3304800	3710100	4384900	4619500	HMDB0011460
1227	C45H74NO7P	PE(P-20:2_20:6)	403980	300980	183420	222730	78330	101460	119410	170410	131170	218270	116310	117540	180430	176030	176200	--
1228	C40H75O10P	PG(18:1_16:1)	459790	174420	106520	251510	47927	67590	26832	151570	103850	248220	53550	37362	101990	112840	48584	HMDB0010631
1229	C46H75O10P	PG(18:2_22:6)	1384.8	368.75	582.4	1821.3	798.65	2621.9	1023	951.89	2986.6	3891.7	4745.3	4184	2875.9	5374.6	4127.8	HMDB0010659
1230	C40H74NO10P	PS(18:2_16:0)	533970	254440	130940	187470	219620	210080	327790	267980	191890	395000	409340	275070	382190	383030	337510	HMDB0012398
1231	C41H76NO10P	PS(18:0_17:2)	62970	21956	12648	17010	17741	14336	28606	13663	8700.5	24505	27557	18779	31766	13832	33860	--
1232	C46H86NO10P	PS(18:1_22:1)	771870	1112000	501940	256710	397650	410140	432700	448730	459340	481650	635660	558310	693040	629460	624840	HMDB0112417
1233	C42H76NO10P	PS(18:2_18:1)	395960	87204	64434	94362	213890	74964	249980	136830	93327	273490	212380	104970	290680	256680	244280	HMDB0012401
1234	C42H74NO10P	PS(16:0_20:4)	199370	123400	75862	66975	146520	160440	108270	96258	101800	293560	212220	207080	188910	208400	244800	HMDB0012361
1235	C46H82NO10P	PS(22:4_18:0)	2872800	3269200	1775500	1913600	3485800	2480400	881240	1939700	1658900	2303000	1856300	2396400	1957900	2506300	3108700	HMDB0112793
1236	C44H74NO10P	PS(16:0_22:6)	329190	350110	143630	330410	79893	199180	246740	256400	195460	412620	423560	285040	404820	439830	430150	HMDB0012362
1237	C45H76NO10P	PS(17:0_22:6)	229310	112260	53526	92563	44082	54569	104090	16684	67775	53739	95884	45592	153590	117490	96418	--
1238	C35H73N2O6P	SM(d18:0/12:0)	115900	54289	70517	30943	19444	49137	31602	55843	44749	45001	42139	62587	60016	49445	49662	HMDB0012084
1239	C37H77N2O6P	SM(d18:0/14:0)	1635900	829090	917180	592820	276300	589230	765390	709900	470410	837200	1051700	899600	884360	775110	840980	HMDB0012085
1240	C39H81N2O6P	SM(d18:0/16:0)	904180	1071600	574720	652190	878170	657180	705100	730180	694430	922680	813260	797340	882430	892200	917490	HMDB0010168
1241	C40H83N2O6P	SM(d18:0/17:0)	1208500	720000	290150	539930	299530	255680	429860	380580	408920	510610	520480	467520	416000	485040	423590	--
1242	C41H85N2O6P	SM(d18:0/18:0)	18762000	20106000	8809600	9441900	13097000	11299000	9405800	10200000	10726000	12071000	9930900	10613000	10190000	10385000	11438000	HMDB0012087
1243	C45H93N2O6P	SM(d18:0/22:0)	6502000	6631100	4700200	1816000	2123100	2262800	3496100	3461400	3617700	4526900	3877100	3769600	3067800	3892200	3390600	HMDB0012091
1244	C35H71N2O6P	SM(d18:1/12:0)	1675700	683450	811260	459220	131890	385360	474100	688990	314770	594710	569060	775860	656860	627320	647750	HMDB0012096
1245	C37H75N2O6P	SM(d18:1/14:0)	1001400	531800	474150	399210	154920	318070	412190	527580	237760	583620	431970	548070	495520	467400	427140	HMDB0012097
1246	C38H77N2O6P	SM(d18:1/15:0)	18786000	8431800	4734100	7203200	2344300	2764700	6661000	6899900	4667200	8653600	7284900	7439100	6521800	7058300	6978900	--
1247	C39H79N2O6P	SM(d18:1/16:0)	13590000	13717000	5494500	4908500	6612500	5967300	6209400	7451200	6757900	9586300	7182300	8311000	7607500	8262900	7944200	HMDB0010169
1248	C40H81N2O6P	SM(d18:1/17:0)	26705000	16458000	5878600	8834100	7285400	7082800	8843100	7669900	8271800	9541000	10616000	8199100	8582500	7928000	7888300	--
1249	C41H83N2O6P	SM(d18:1/18:0)	6691100	7250800	2926300	3154400	4656100	3863200	3167600	3308000	3478000	4232800	3269500	3513000	3552500	3699200	3876700	HMDB0001348
1250	C46H93N2O6P	SM(d18:1/23:0)	30930000	15008000	14610000	11519000	5887600	6233800	12739000	8651300	9125200	12253000	11634000	11320000	11146000	11617000	11013000	HMDB0012105
1251	C47H95N2O6P	SM(d18:1/24:0)	1411600	1534500	850700	619520	430360	591640	713650	737820	1080800	1021800	882240	832930	791350	866260	897430	HMDB0011697
1252	C48H97N2O6P	SM(d18:1/25:0)	1450300	767200	604550	697350	236450	322950	675910	420110	707680	544450	794670	494510	627770	626410	699610	--
1253	C49H99N2O6P	SM(d20:0/24:1)	1180600	858210	358120	264470	224030	321800	423340	291460	461570	303620	453300	422990	471450	532730	556780	--
1254	C37H73N2O6P	SM(d18:2/14:0)	1027600	594500	366430	275690	144430	387950	366150	351240	326390	331230	429370	384780	485580	466240	471630	HMDB0240637
1255	C39H77N2O6P	SM(d18:1/16:1)	375470	474360	151430	141450	193310	196330	155590	199930	169240	236930	206580	231640	261540	258710	284630	HMDB0240613
1256	C40H79N2O6P	SM(d18:1/17:1)	854410	369510	126030	217770	115870	112120	276550	159630	151650	195140	246230	168590	251590	210150	261690	--
1257	C41H81N2O6P	SM(d18:1/18:1)	1001500	1211100	361970	352970	508470	502830	362780	426330	400810	480320	384770	515020	520530	488880	530430	HMDB0012101
1258	C42H81N2O6P	SM(d18:1/19:1)	6177500	1855200	2706100	1066300	1169200	966290	1001200	1433100	1570600	3447700	850750	1556900	1549200	1410200	1524400	--
1259	C44H87N2O6P	SM(d18:1/21:1)	5249500	8430000	3776800	1237200	3118000	3582400	1877800	2259100	3303800	4737200	1767200	2059700	2755400	2968000	2643400	--
1260	C45H89N2O6P	SM(d18:1/22:1)	8472500	5530800	2432600	2558900	1726600	2623200	3139600	3396500	2158500	4889400	3984600	3842200	4330800	3359500	4456000	HMDB0012104
1261	C46H91N2O6P	SM(d18:1/23:1)	4071600	1657500	549030	1254500	760050	852400	1388800	1119500	1273700	1835200	1561600	1068700	1365000	1496100	1500200	HMDB0240614
1262	C48H95N2O6P	SM(d18:1/25:1)	799120	242070	38398	399190	59778	82777	330930	70508	188970	131690	367590	90573	235800	180360	213400	--
1263	C49H97N2O6P	SM(d18:1/26:1)	600510	571310	237550	288820	393920	352980	438760	312270	528240	524110	433140	413270	379230	440080	444400	HMDB0013461
1264	C41H79N2O6P	SM(d18:2/18:1)	820250	417100	151800	186470	120460	103930	212160	130770	161700	172260	183070	137460	287540	277120	316390	--
1265	C43H83N2O6P	SM(d18:2/20:1)	979770	540430	349520	291890	234040	280030	379620	346340	268920	407630	326110	312550	407170	437980	464940	--
1266	C45H87N2O6P	SM(d18:2/22:1)	1993000	2695700	956170	1493200	1168800	1353400	1275500	1429200	1388400	1774500	1474200	1750900	1760000	1945300	1916100	--
1267	C39H74O6	TG(10:0_12:0_14:0)	8615	18299	41043	6912.4	22548	41799	12591	8439.9	1350900	3375.1	13898	33283	161390	187060	145060	HMDB0011188
1268	C41H78O6	TG(8:0_14:0_16:0)	12189	1292.3	6101.9	8320	77756	23768	4984.5	12251	673760	3294.2	7779.3	14345	131520	85167	136080	HMDB0071936
1269	C41H78O6	TG(10:0_16:0_12:0)	38488	29418	62072	20439	108880	196280	28836	196120	103990	35012	10565	281740	113610	95990	107320	HMDB0071588
1270	C43H82O6	TG(8:0_16:0_16:0)	71649	34505	38580	32178	228130	133430	51719	130580	2313100	14702	63654	218530	385440	338140	324510	HMDB0071914
1271	C43H82O6	TG(10:0_14:0_16:0)	21158	11753	13076	9311.4	138660	25966	18439	44459	842880	3430	37991	39231	134350	116000	150650	HMDB0071634
1272	C43H82O6	TG(8:0_14:0_18:0)	22997	16543	3326.9	22335	115810	2868.6	4625.1	16708	1341500	2825	18026	1732.1	191230	151730	110070	HMDB0072111
1273	C45H86O6	TG(12:0_14:0_16:0)	81585	31119	23668	3746.8	364420	284620	91085	105280	1629000	7066.4	179880	549240	463070	432140	276510	HMDB0095276
1274	C45H86O6	TG(12:0_12:0_18:0)	29844	7673.5	10418	7818.9	45453	30744	11441	18353	664630	6714.9	20670	30379	109110	59511	54671	HMDB0095006
1275	C47H90O6	TG(14:0_14:0_16:0)	333500	205530	96922	90220	1674100	198040	79167	399680	671130	142200	415820	986260	553600	489050	314320	HMDB0042063
1276	C47H90O6	TG(12:0_14:0_18:0)	67493	13903	20706	26319	121930	22838	9986.1	32402	493960	10995	26924	57698	105240	82661	109590	HMDB0095296
1277	C47H90O6	TG(12:0_16:0_16:0)	182490	73924	38851	19655	607150	98862	59226	166700	119080	52514	147400	357050	207750	142970	144810	HMDB0095566
1278	C49H94O6	TG(14:0_16:0_16:0)	1636000	617210	181930	265690	5270800	547400	338090	839150	1813700	458770	1111100	803970	1270600	1130900	1246500	HMDB0010411
1279	C51H98O6	TG(16:0_16:0_16:0)	3958400	2183900	737150	1425000	11606000	1268200	573640	1075900	4490500	1234600	2232400	2359800	4292400	2252600	3172800	HMDB0005356
1280	C51H98O6	TG(14:0_16:0_18:0)	397030	136410	56058	39884	586350	141910	69348	70707	568190	54361	252400	121080	306040	199710	228400	HMDB0042124
1281	C53H102O6	TG(16:0_16:0_18:0)	2405300	2942500	472290	535190	2397000	706990	414920	595880	1341000	1001200	871820	1421200	1804900	1855700	1964000	HMDB0005357
1282	C55H106O6	TG(16:0_18:0_18:0)	638240	488850	321630	234920	420100	284810	194720	275230	301900	267410	238950	268360	555800	497280	430540	HMDB0005365
1283	C55H106O6	TG(14:0_18:0_20:0)	17505	14354	1930.3	6890.8	26344	2631.7	5394.7	5519.4	12943	3183	7472.1	7969.1	22136	12789	25299	HMDB0042155
1284	C56H108O6	TG(17:0_18:0_18:0)	33608	38382	10514	12652	18353	11725	11768	5923.1	14234	25175	20610	20051	17193	13677	15520	HMDB0106781
1285	C57H110O6	TG(18:0_18:0_18:0)	306300	225540	120280	149300	146810	181020	142280	162720	198430	248180	237800	222470	225800	211220	219560	HMDB0005393
1286	C41H76O6	TG(10:0_14:0_14:1)	15315	4379.1	28591	3819.4	41408	23129	1717.9	12398	2695700	1175.3	7824.9	17058	414260	476400	289900	--
1287	C43H80O6	TG(8:0_16:0_16:1)	16960	19697	7248.7	6073.2	161310	17984	10704	42637	316450	6164.6	31178	74388	82491	82612	83017	--
1288	C43H80O6	TG(8:0_14:0_18:1)	13795	2080.7	14474	1884.1	87979	39545	6513.3	31907	424680	481.43	28453	65652	94659	101400	135200	--
1289	C43H80O6	TG(10:0_12:0_18:1)	9601.9	4113.5	62687	2610	97184	62616	16644	40421	317660	1635.3	27398	71295	72393	73542	96947	--
1290	C45H84O6	TG(8:0_16:0_18:1)	79004	42806	61547	29326	445740	217910	30395	255190	4355500	6869.8	144190	369350	399700	704480	462360	--
1291	C45H84O6	TG(12:0_14:0_16:1)	37723	55208	37903	20518	289940	175330	43284	95613	1057000	2399.6	141890	133980	293030	128710	137430	--
1292	C45H84O6	TG(10:0_16:0_16:1)	16378	26868	30828	3083.8	337550	88819	19299	30490	1963200	3777.9	78763	38830	327730	195140	148090	--
1293	C47H88O6	TG(12:0_16:0_16:1)	125710	100560	14471	26775	446230	179930	91320	179590	291850	60877	208230	211100	224580	191660	178910	--
1294	C47H88O6	TG(10:0_16:0_18:1)	149150	65961	81163	31197	672820	141500	60014	61815	8887600	11698	139150	130410	867880	1055300	895710	--
1295	C47H88O6	TG(12:0_14:0_18:1)	167140	87858	97612	44102	555210	298950	70324	219120	219370	76691	284580	427850	260490	312380	199970	--
1296	C49H92O6	TG(12:0_16:0_18:1)	587620	147710	183000	56427	2264300	396530	126860	720480	2295900	149060	1122400	1043600	924380	918140	828310	--
1297	C49H92O6	TG(14:0_16:0_16:1)	403830	111920	62364	68692	1568100	360810	134950	331710	480640	114650	633440	468310	619090	669550	538930	HMDB0042129
1298	C51H96O6	TG(16:0_16:0_16:1)	2072300	1068700	217030	298640	9390400	677480	369380	1208000	4051900	370670	4495800	1511700	3083500	3103500	2871000	HMDB0005359
1299	C51H96O6	TG(14:0_16:0_18:1)	1489700	536140	345250	164960	7757900	654530	239560	757810	3068000	302650	2392400	1124200	2313200	1702300	2421100	HMDB0042131
1300	C53H100O6	TG(16:0_16:0_18:1)	1263500	1109900	158650	260560	3817200	278950	160240	288690	2494000	310500	1005700	426330	1300400	1195700	1331000	HMDB0005360
1301	C55H104O6	TG(16:0_18:0_18:1)	1297700	1804100	386000	460410	5986600	571190	391650	364340	3016100	438330	794060	885710	2083800	2189900	2140600	HMDB0005367
1302	C57H108O6	TG(16:0_18:0_20:1)	18381	29643	3841.3	4126.6	20768	2796.6	3409.6	2847.2	14897	5880.4	6413.2	3551.7	15374	11648	17426	HMDB0005368
1303	C57H108O6	TG(18:0_18:0_18:1)	347450	312550	117760	87275	601430	124890	84173	68988	541790	119790	177610	149170	492330	375080	370560	HMDB0005395
1304	C57H108O6	TG(16:0_20:0_18:1)	17389	28834	8594.2	10880	53779	5912.1	5449.6	6115.6	40847	9125	26176	21731	32692	17523	40439	HMDB0005368
1305	C43H78O6	TG(8:0_14:0_18:2)	2612.2	443.66	6022.6	2792.8	27775	4563.3	580.26	7495.2	350360	295.3	3339.7	4844.9	37953	41805	41035	--
1306	C43H78O6	TG(8:0_16:1_16:1)	6610.5	146.96	3952.9	1035.1	31633	1477.7	438.35	2787.7	355340	593.54	726.56	10767	61680	46218	37500	--
1307	C43H78O6	TG(10:0_12:0_18:2)	1754	1929.3	32988	148.96	57712	24454	5051.1	28626	198540	472.24	7817.1	44696	49770	41355	37522	--
1308	C45H82O6	TG(8:0_16:1_18:1)	19247	12184	3397.8	1581.3	89888	11159	10583	1078.3	287310	5140.5	28791	30442	74094	67911	68840	--
1309	C45H82O6	TG(8:0_16:0_18:2)	41239	11467	39411	22974	254140	55996	19555	156680	2512400	8188.4	68203	343690	378690	380610	421530	--
1310	C47H86O6	TG(14:0_14:1_16:1)	116880	57347	56378	67066	320300	116030	103420	98147	817070	85095	195140	158450	203270	188070	208990	HMDB0042279
1311	C47H86O6	TG(10:0_16:0_18:2)	96876	37716	84101	26949	722540	107340	46750	193350	6890300	5486.7	217570	190770	617420	552110	684200	--
1312	C47H86O6	TG(12:0_14:0_18:2)	73205	15818	35706	6574.6	387930	144900	43760	282480	112440	8220.3	163710	387350	135490	135370	179160	--
1313	C49H90O6	TG(14:1_16:0_16:1)	204130	155230	131590	14861	1732200	371870	137340	623340	572760	63323	539750	1733200	374660	651530	560990	HMDB0047771
1314	C49H90O6	TG(12:0_16:0_18:2)	240030	115260	143350	37348	1487400	331570	82709	546490	1650100	77607	374460	1271500	492600	563010	397380	--
1315	C49H90O6	TG(14:0_14:1_18:1)	233490	157900	234790	42728	1210000	203290	97266	192210	10020000	90998	424480	479120	1184100	1104200	932820	HMDB0042281
1316	C51H94O6	TG(16:0_16:1_16:1)	437870	244640	106780	140810	4705800	423440	175990	508350	1707400	84535	1198400	768090	898540	912860	895500	HMDB0010415
1317	C51H94O6	TG(14:0_16:0_18:2)	459170	205740	120580	91530	2399100	398300	87993	414370	1733600	77840	715130	781760	925810	730050	825520	HMDB0010420
1318	C51H94O6	TG(14:0_16:1_18:1)	604770	189140	112460	134280	3484500	354700	147530	408800	1709100	85866	1183100	815520	973390	888880	1011500	HMDB0010420
1319	C53H98O6	TG(16:0_16:1_18:1)	531530	617400	150180	227680	6054800	214160	184380	279570	2207900	196060	1113400	549470	1365700	1756300	1527600	HMDB0005377
1320	C53H98O6	TG(14:0_18:0_18:2)	143250	106710	54545	12513	558390	33659	50541	87069	704030	45566	314990	146320	339680	343890	262780	HMDB0010430
1321	C54H100O6	TG(16:0_17:1_18:1)	110960	106770	21665	34941	348200	51940	71864	46496	292780	47342	381410	70372	173840	182280	183470	--
1322	C54H100O6	TG(15:0_17:0_19:2)	37615	30386	11024	11040	61248	7053.2	31912	9661.7	75807	20466	80665	19497	88924	66194	41089	--
1323	C55H102O6	TG(16:0_18:1_18:1)	2024400	2609500	1164800	590740	11178000	618230	536620	787820	6359300	746310	3913900	1373300	4700800	4581900	4386800	HMDB0005382
1324	C55H102O6	TG(16:0_18:0_18:2)	918450	992470	259710	307000	1959300	190060	158540	164600	1276600	252180	275570	425980	790770	761650	882720	HMDB0005369
1325	C55H102O6	TG(16:0_16:1_20:1)	2680900	4383600	1670200	730860	30313000	809670	884200	1702200	20456000	1357500	9717400	3027300	14577000	11718000	12613000	HMDB0005378
1326	C55H102O6	TG(14:0_18:0_20:2)	19596	2778.6	5847.8	2107.9	129070	8747.7	10065	10914	104670	2912.2	50882	17666	53439	42373	48330	HMDB0042168
1327	C57H106O6	TG(18:0_18:1_18:1)	1329500	1094000	393930	119280	3804900	307890	185950	292340	4116500	384040	631130	441430	2459500	2499600	2385200	HMDB0005403
1328	C57H106O6	TG(16:0_18:1_20:1)	70994	140580	37679	36271	556750	13295	41032	62899	426600	50078	113200	61730	153760	371850	274000	HMDB0005383
1329	C57H106O6	TG(16:1_18:0_20:1)	193640	229090	82872	77529	698810	45205	35790	59903	568460	79732	165540	80220	252980	436990	277210	HMDB0005424
1330	C59H110O6	TG(18:0_18:1_20:1)	15410	28722	3528.4	2353.1	49743	7487.6	3602.8	5675.7	58451	5486.1	9203	9140.3	27575	33615	39490	HMDB0005404
1331	C59H110O6	TG(18:0_18:2_20:0)	12387	11294	6162.2	3052.5	63922	4174.2	8929	8630.8	59450	8541.9	27065	7452.4	46447	32716	44828	HMDB0005409
1332	C45H80O6	TG(8:0_16:1_18:2)	9780.1	2707.1	2135.7	900.38	24896	452.68	915.46	2262.9	163180	636.47	4567.5	1500	20599	19078	20488	--
1333	C47H84O6	TG(14:1_14:1_16:1)	16013	2806.9	11406	4222.5	79368	6633.6	6819	9481	310750	2336.6	20723	30728	57032	34228	33402	HMDB0047886
1334	C47H84O6	TG(8:0_18:1_18:2)	38822	5987.5	18834	12364	165960	19926	11021	60208	2116900	11722	55202	103260	310380	294700	341870	--
1335	C47H84O6	TG(10:0_16:0_18:3)	5216.4	3139.2	3402.5	240.46	117210	16337	5272.2	25178	355430	262.08	15363	15344	60250	103330	109050	--
1336	C48H86O6	TG(14:1_15:1_16:1)	21092	651.71	17350	1309.5	24483	4655.1	9095.2	9717.9	4842	13011	16365	18597	12281	21054	9617.4	--
1337	C49H88O6	TG(12:0_16:1_18:2)	102880	17240	74906	26553	421290	151270	41199	239370	4876800	10485	201140	257290	688100	587550	633980	--
1338	C49H88O6	TG(10:0_18:1_18:2)	91379	28049	101120	38925	409560	89658	30681	142340	5795800	13925	111410	146250	633920	613690	721970	--
1339	C51H92O6	TG(14:1_16:1_18:1)	336610	134210	253580	58371	1656900	335820	119110	529770	329640	69207	819960	1288400	623890	683120	967880	HMDB0047911
1340	C51H92O6	TG(14:0_16:1_18:2)	348490	166720	279170	42494	1804700	277910	121610	701330	488030	72989	1100000	1322600	849480	738830	1045600	HMDB0042316
1341	C51H92O6	TG(16:0_14:1_18:2)	107560	81553	27611	17616	321850	90706	42613	101820	88774	41443	189490	93128	131550	136720	106000	HMDB0044038
1342	C53H96O6	TG(16:1_16:1_18:1)	862780	372690	225880	142710	5230800	301000	230900	533330	3408000	153560	2568200	1050000	1315700	1423800	1719900	HMDB0048590
1343	C53H96O6	TG(16:0_16:1_18:2)	288160	401570	61026	92668	3714600	160250	82564	258600	1359500	88586	898090	363120	1126200	952540	1069000	HMDB0005379
1344	C54H98O6	TG(15:0_18:1_18:2)	90471	23588	16851	2232.2	102640	1840.5	18816	8382.8	59388	3428.7	76766	5933.7	36843	75598	47000	HMDB0011708
1345	C55H100O6	TG(16:0_18:1_18:2)	1064900	632650	361040	283680	3109500	266450	162790	220850	2574300	233210	1267700	576780	2059900	1931600	1786500	HMDB0005384
1346	C55H100O6	TG(16:1_18:1_18:1)	881550	897220	313690	192840	8606300	348600	205170	359090	3368100	381970	2376700	761150	2460800	1837200	1881400	HMDB0005438
1347	C55H100O6	TG(14:0_18:1_20:2)	48434	9612.2	10501	1457.1	171910	11089	1620.2	7201.1	163840	3164.9	41984	19867	51340	36184	49091	HMDB0042378
1348	C56H102O6	TG(17:0_18:1_18:2)	72890	36996	18081	19592	99151	13749	5588	13056	64524	18522	25913	8445.2	48693	37300	63900	--
1349	C56H102O6	TG(17:1_18:1_18:1)	53006	20942	9363	19325	150590	2332.4	7903.4	17739	89483	8174.6	50246	25708	47090	33717	48013	--
1350	C57H104O6	TG(18:1_18:1_18:1)	7753200	6175000	2798300	1985000	20268000	1356300	2074800	2426100	40357000	2914300	11539000	2728600	16651000	6088500	14582000	HMDB0005453
1351	C57H104O6	TG(18:0_18:1_18:2)	1779000	1691500	648710	560990	4223100	299000	300520	521800	4927900	488860	951730	774370	1577300	2111600	1972700	HMDB0005405
1352	C57H104O6	TG(16:0_18:1_20:2)	128550	140750	34599	25440	523540	33805	19867	36471	300340	45264	91824	79462	237560	170570	226320	HMDB0044096
1353	C59H108O6	TG(18:1_18:2_20:0)	22569	29096	19639	7476.2	75621	6260.7	3547.2	16377	96960	13208	21463	24429	35886	48421	53474	HMDB0005459
1354	C59H108O6	TG(18:1_18:1_20:1)	79931	121750	49479	11346	520110	26033	50723	57927	594460	48872	110740	51972	237880	158470	223260	HMDB0005454
1355	C59H108O6	TG(20:1_18:2_18:0)	28069	60185	19727	11994	119590	11315	12043	8590	87313	14046	22410	11222	47293	71355	58272	HMDB0005410
1356	C47H82O6	TG(10:0_16:2_18:2)	18797	6079.7	14929	8748	41879	20834	1524	8349.6	635450	699.3	13126	19649	141210	126090	125240	--
1357	C51H90O6	TG(12:0_18:2_18:2)	113460	35097	46608	5465.4	378550	94086	36675	304300	163580	15307	117920	387450	214750	268920	200190	--
1358	C51H90O6	TG(12:0_18:1_18:3)	37968	34845	20022	1114	163940	38866	24518	70943	196850	9200.9	87937	181570	77439	148260	98948	--
1359	C53H94O6	TG(14:0_18:2_18:2)	282820	80743	88053	66027	355770	121300	57690	165940	532940	75054	256120	228980	394990	360920	294940	HMDB0042526
1360	C53H94O6	TG(16:1_16:1_18:2)	388530	188620	148220	94881	859800	266760	89564	328230	1051300	72501	657480	377020	630360	421410	557040	HMDB0005435
1361	C53H94O6	TG(14:0_16:0_20:4)	164400	21921	29493	13373	75698	20767	10177	37843	48912	36503	45093	69967	44118	67041	35255	HMDB0042140
1362	C53H94O6	TG(16:0_16:1_18:3)	171110	46224	23936	7486.6	310440	52191	26607	80047	266370	33836	147920	70121	169990	175340	156090	HMDB0044074
1363	C55H98O6	TG(16:1_18:1_18:2)	87108	55020	10621	30178	393450	24963	36348	59840	313550	39177	171030	60404	214840	213400	204450	HMDB0005440
1364	C55H98O6	TG(16:0_16:0_20:4)	592960	185670	54886	123520	158790	40034	13639	20206	96583	119280	97002	157210	176160	178450	114140	HMDB0005363
1365	C55H98O6	TG(16:0_18:2_18:2)	435870	254000	240940	190320	1664000	129330	140130	294630	1601000	129830	510230	400570	907350	916120	864510	HMDB0005390
1366	C56H100O6	TG(17:1_18:1_18:2)	36661	11533	9512.4	9068.2	65120	15502	6397.4	9050.3	60965	6387.1	47454	12305	35368	35775	44816	--
1367	C57H102O6	TG(18:1_18:1_18:2)	504500	322770	273160	93428	1311500	83207	127560	134680	1867900	218120	678280	264800	964960	948490	833810	HMDB0005455
1368	C57H102O6	TG(16:0_18:0_20:4)	70198	37214	31182	25027	87719	16298	2316	14755	146490	13612	53962	10272	46775	43883	48880	HMDB0005370
1369	C59H106O6	TG(16:0_18:1_22:3)	167100	245260	159340	38299	910290	39939	37567	71619	1347600	82325	278890	140360	283360	392710	274540	--
1370	C59H106O6	TG(18:1_18:2_20:1)	191730	113750	70025	35900	620010	27193	24126	31909	775450	47026	140570	34317	189900	203560	160820	HMDB0005460
1371	C61H110O6	TG(18:1_18:1_22:2)	18733	40299	21816	2771.9	64861	1691.7	9090.2	3113.8	51522	7914.3	15774	5684.2	26844	27527	27209	HMDB0049911
1372	C51H88O6	TG(12:0_18:2_18:3)	16446	10301	15967	6219.5	50202	6624	6621	39160	64235	3118	41956	109470	56290	52866	48593	--
1373	C53H92O6	TG(14:0_16:1_20:4)	84596	13856	27834	7336.6	70490	19603	3113	18535	7020.8	17779	23283	29808	25964	18476	44262	HMDB0042320
1374	C55H96O6	TG(16:1_18:2_18:2)	222600	184720	119530	65427	899330	47676	47631	108410	679370	87356	309950	129010	333180	479730	281530	--
1375	C55H96O6	TG(16:0_18:2_18:3)	110000	36921	37312	48640	203170	34759	26743	77611	587540	61974	96367	135630	179390	188130	211560	HMDB0044263
1376	C55H96O6	TG(16:1_18:1_18:3)	232310	78245	52935	52497	444390	41729	15491	154590	756440	65200	216420	124180	150430	263780	314730	HMDB0048648
1377	C55H96O6	TG(16:0_16:1_20:4)	236170	69678	53489	32129	179970	55334	13030	33311	89625	66303	119210	114300	83317	98415	118890	HMDB0005380
1378	C57H100O6	TG(18:1_18:2_18:2)	340810	228030	175870	80711	745590	73959	57784	139300	583490	78537	251810	170320	426360	411840	477910	HMDB0005461
1379	C57H100O6	TG(16:0_18:1_20:4)	1831100	541980	409730	240740	689170	108020	66003	86158	421500	502860	344910	584920	513070	619670	539690	HMDB0005385
1380	C59H104O6	TG(18:1_18:2_20:2)	64391	74277	57887	26657	343330	7253.9	6542.4	23472	300990	16049	30927	47682	126440	117910	165150	HMDB0049395
1381	C59H104O6	TG(18:0_18:3_20:2)	47388	72159	38771	10845	229380	16138	6842.1	34676	198120	17416	43344	37484	74195	65151	58596	HMDB0045114
1382	C59H104O6	TG(16:0_18:1_22:4)	73604	60744	10828	28431	113250	25451	3703.8	13544	62141	20039	14042	22616	50479	30483	60330	HMDB0044128
1383	C59H104O6	TG(18:0_18:1_20:4)	1303700	521430	503210	236810	229400	62689	86697	49379	204700	311690	434240	296720	447230	481090	391960	HMDB0005406
1384	C59H104O6	TG(18:2_18:2_20:1)	34448	11216	20070	6628.3	52193	8289.7	6174.6	10100	123620	11627	20886	12273	34204	39190	35321	HMDB0005473
1385	C53H90O6	TG(12:0_16:0_22:6)	53362	5350.1	5765.6	7116.1	35853	19830	1065	11046	75309	5710.6	33180	28490	24811	20416	27434	--
1386	C55H94O6	TG(16:1_18:2_18:3)	24383	18907	11591	1897.5	54416	1525.5	6138.8	9216.5	42978	7287	23707	12561	27502	49336	41779	HMDB0048751
1387	C57H98O6	TG(16:0_18:2_20:4)	1102700	775830	402200	468260	920830	299700	213760	428890	1595200	270520	390430	415640	1078700	1961600	1546600	HMDB0005391
1388	C57H98O6	TG(18:1_18:2_18:3)	212700	130410	94542	110000	299090	58782	42756	116100	602790	77400	126960	131670	213100	223620	297060	HMDB0010481
1389	C57H98O6	TG(16:0_16:0_22:6)	165880	128040	80729	83930	79965	28979	34025	28453	96299	53607	78437	40778	59205	65263	57940	HMDB0010418
1390	C59H102O6	TG(18:0_18:2_20:4)	1419700	499510	703530	332710	376470	100290	77666	102090	391170	524500	635720	590530	690870	415710	559270	HMDB0005412
1391	C57H96O6	TG(16:0_16:1_22:6)	71321	81697	32546	19954	127280	31140	21234	21271	72043	21219	56606	38360	62901	55603	59815	HMDB0044079
1392	C57H96O6	TG(18:2_18:2_18:3)	56318	46353	46565	57427	92722	31580	21808	37094	167880	11160	59168	78864	125240	190060	164780	HMDB0010489
1393	C59H100O6	TG(16:0_18:1_22:6)	554970	237170	237630	184710	284750	69784	140100	91132	298220	191070	237500	91287	305110	269310	238810	HMDB0044135
1394	C59H100O6	TG(18:1_18:2_20:4)	180750	57864	43869	35706	39614	7700.9	2370.5	11817	52481	45483	74056	38346	60072	62910	61147	HMDB0005462
1395	C61H104O6	TG(18:0_18:1_22:6)	143600	91619	79596	70918	44583	19113	50180	13014	76758	57206	48208	19654	53607	46892	68335	HMDB0044936
1396	C61H104O6	TG(18:1_18:1_22:5)	32835	69356	32461	4359.5	85039	22985	8258.6	10216	72978	7073.3	27569	17776	41165	50122	48671	HMDB0010468
1397	C59H98O6	TG(16:0_18:2_22:6)	263620	141210	114410	88481	218180	47602	32835	44289	161410	86965	152320	44113	124650	186860	105360	HMDB0044275
1398	C59H98O6	TG(16:1_16:1_24:6)	94412	19619	33473	25969	12929	998.47	1652.1	7239.9	24876	33987	34617	18493	39885	31390	26460	--
1399	C61H102O6	TG(18:1_18:1_22:6)	97005	63283	52857	19578	17571	4170.5	2426.7	11217	65848	44903	37388	10371	26740	49830	61196	HMDB0010465
1400	C61H102O6	TG(18:0_18:2_22:6)	221940	162180	202690	70894	82131	25273	60274	41932	251900	150860	76046	36613	102140	112660	181730	HMDB0045098
1401	C61H100O6	TG(18:1_18:2_22:6)	286420	110660	187430	59688	65276	23353	46962	32240	278410	89620	107350	43079	138080	198170	90003	HMDB0049406
1402	C61H98O6	TG(16:0_20:4_22:6)	229160	4264	14607	10835	3470.1	1159.7	1121.5	2719.5	8123.2	53522	131120	105180	57998	70142	31460	HMDB0044387
