# Supplementary material for: Energy metabolism disorder dictates chronic hypoxia damage in heart defect with tetralogy of fallot
Source: Front Cardiovasc Med. 2023 Jan 18;9:1096664. doi: 10.3389/fcvm.2022.1096664 (PMC9889939; doi:10.3389/fcvm.2022.1096664)
Supplement: Supplementary file 2 [file Table_2.XLSX]

## Sheet: Sheet1
Index	Formula	Compounds	CAS	TOF-pre1	TOF-pre2	TOF-pre3	TOF-post1	TOF-post2	TOF-post3	VIP	Fold_Change	Log2FC	Type
MEDN0729	C8H8O3	Phenoxyacetic acid	122-59-8	20075	348730	11367	21069	10932	6944.7	1.15931	0.102442	-3.28712	down
LIPID-P-0770	C41H78O6	TG(8:0_14:0_16:0)	-	8320	77756	23768	12189	1292.3	6101.9	1.49772	0.178282	-2.48777	down
MEDN0100	C6H5NO3	6-Hydroxynicotinic Acid	5006-66-6	2697.9	89189	33011	22459	3156.3	921.82	1.0931	0.212471	-2.23467	down
LIPID-P-0875	C43H78O6	TG(8:0_14:0_18:2)	-	2792.8	27775	4563.3	2612.2	443.66	6022.6	1.21851	0.258417	-1.95223	down
LIPID-P-0774	C43H82O6	TG(10:0_14:0_16:0)	-	9311.4	138660	25966	21158	11753	13076	1.00492	0.264388	-1.91927	down
LIPID-P-0822	C45H84O6	TG(8:0_16:0_18:1)	-	29326	445740	217910	79004	42806	61547	1.04909	0.264594	-1.91815	down
LIPID-P-0823	C45H84O6	TG(12:0_14:0_16:1)	-	20518	289940	175330	37723	55208	37903	1.03598	0.269323	-1.89259	down
LIPID-N-0613	C38H70NO6P	CerP(d18:1/20:3)	-	62782	52139	51986	13646	15153	17146	2.11394	0.275273	-1.86106	down
LIPID-P-0880	C45H82O6	TG(8:0_16:0_18:2)	-	22974	254140	55996	41239	11467	39411	1.15862	0.276536	-1.85446	down
LIPID-N-0228	C40H76NO8P	PC(16:1_16:1)	-	164670	830710	977790	253210	259940	71968	1.32225	0.296537	-1.75372	down
MEDN0799	C22H32O5	RvD1	872993-05-0	8950	3235.6	3587.2	2024.9	2942.4	9	1.14234	0.315499	-1.66429	down
MEDP0315	C9H9NO3	Hippuric Acid	495-69-2	296330	234710	625430	188400	65473	120580	1.68203	0.32379	-1.62687	down
MEDP0326	C11H12N2O4	N'-Formylkynurenine	1022-31-7	271840	240280	953340	156980	233790	88033	1.40863	0.326725	-1.61385	down
MEDN1193	C8H9NO2	Acetaminophen	103-90-2	5896	1563	5963.3	2539.2	307.5	1568.4	1.32421	0.328938	-1.60411	down
LIPID-N-0294	C46H82NO8P	PC(18:2_20:3)	-	134130	71013	114400	52000	37090	19135	1.77425	0.338687	-1.56198	down
MEDP1422	C15H29NO5	Carnitine C8-OH	-	14674000	14928000	8244400	4438700	4736100	4351200	2.0057	0.357392	-1.48442	down
LIPID-P-0772	C43H82O6	TG(8:0_16:0_16:0)	-	32178	228130	133430	71649	34505	38580	1.17613	0.36759	-1.44383	down
MEDP1726	C5H6N2O	3-Hydroxy-4-aminopyridine	52334-53-9	65677	577770	346870	249750	39734	99911	1.024	0.393202	-1.34666	down
LIPID-N-0401	C43H76NO8P	PE(16:0_22:5)	-	404590	678610	601590	210320	225150	236110	2.03369	0.398613	-1.32694	down
LIPID-N-0529	C49H87O13P	PI(18:0_22:4)	-	69641	68282	93609	27046	38253	27052	2.00453	0.398869	-1.32601	down
LIPID-P-0317	C46H87NO13	Hex2Cer(d18:1/16:0)	-	129890	36938	18650	54788	5709.6	14774	1.06197	0.405825	-1.30107	down
MEDN0322	C10H12N2O3	Kynurenine	343-65-7	225360	690180	1053200	469820	181240	166940	1.25379	0.415494	-1.2671	down
MEDN1299	C7H13NO2	1-Aminocyclohexanoic acid	2756-85-6	55053	241280	212790	123740	50275	39763	1.24296	0.419895	-1.2519	down
MEDN0019	C11H12N2O2	L-Tryptophan	73-22-3	5815400	32065000	24378000	15300000	5416100	5521400	1.14607	0.421429	-1.24664	down
MEDP0618	C12H23NO4	Carnitine 2-methyl-C4	31023-25-3	19796000	5053700	3563800	6784300	1557000	3686000	1.02078	0.423295	-1.24026	down
LIPID-N-0462	C46H79O10P	PG(18:0_22:6)	-	15793	18150	29613	8671.1	3361.8	15524	1.53288	0.433585	-1.20561	down
LIPID-P-0689	C46H75O10P	PG(18:2_22:6)	-	1821.3	798.65	2621.9	1384.8	368.75	582.4	1.3027	0.445635	-1.16607	down
LIPID-N-0595	C46H80NO10P	PS(18:0_22:5)	-	439310	672420	1185800	293320	538310	201550	1.46942	0.449692	-1.15299	down
MEDN0816	C9H9NO4	4-Hydroxyhippurate	2482-25-9	11868	2216	9965.2	7744.1	1583.5	1497.9	1.01636	0.45014	-1.15156	down
MEDN1338	C9H9NO4	2-Hydroxy HippuricAcid	487-54-7	11868	2216	9965.2	7744.1	1583.5	1497.9	1.01636	0.45014	-1.15156	down
LIPID-P-0884	C47H86O6	TG(14:0_14:1_16:1)	-	67066	320300	116030	116880	57347	56378	1.17572	0.458099	-1.12627	down
MEDP0052	C3H7NO2S	L-Cysteine	52-90-4	528160	263820	278200	119410	46445	324760	1.39731	0.458442	-1.12519	down
MEDN1659	C13H14N2O3	N-acetyl-D-tryptophan	2280-01-5	16805000	9093800	8503300	8928800	5978200	1092600	1.25909	0.465076	-1.10446	down
LIPID-N-0169	C22H43O9P	LPG(16:1/0:0)	-	17217	22266	50821	4427.6	21272	17233	1.20873	0.475423	-1.07272	down
MEDN1669	C13H14N2O3	N-AcetyTryptophan	1218-34-4	41080000	21596000	21204000	22563000	14954000	2606700	1.22601	0.478346	-1.06387	down
MEDP0275	C10H9NO2	Indole-3-Acetic Acid	87-51-4	2656100	12161000	9686900	6613600	2510300	2852600	1.0829	0.488757	-1.03281	down
MEDN1009	C8H8O3	3-hydroxyphenylacetic acid	621-37-4	45302	11407	16841	10193	5415.3	20437	1.0919	0.490079	-1.02891	down
MEDP1962	C13H14N2O3	N-(3-Indolylacetyl)-L-alanine	57105-39-2	26990000	15404000	13911000	14892000	10936000	2106400	1.22964	0.496126	-1.01122	down
LIPID-N-0331	C37H72NO8P	PE(16:1_16:0)	-	573790	1410500	771580	549070	571300	247910	1.46762	0.496497	-1.01014	down
MEDP1644	C6H7N	Aniline	62-53-3	195750	456140	676460	360550	123150	176210	1.24384	0.496789	-1.00929	down
LIPID-P-0662	C45H78NO7P	PE(P-18:0_22:6)	-	4153900	2121000	4192900	9515300	8378800	3102000	1.35358	2.00578	1.00416	up
MEDP1076	C12H22O11	Kojibiose	2140-29-6	41201	39712	20189	121570	48949	32396	1.1496	2.00703	1.00506	up
LIPID-P-0674	C40H75O10P	PG(18:1_16:1)	-	251510	47927	67590	459790	174420	106520	1.13452	2.01819	1.01306	up
MEDN0746	C11H14O3	Butylparaben	94-26-8	6159	6137.7	5593	15118	4591.7	16524	1.16799	2.02539	1.0182	up
LIPID-P-0731	C40H83N2O6P	SM(d18:0/17:0)	-	539930	299530	255680	1208500	720000	290150	1.17613	2.02591	1.01857	up
LIPID-P-0350	C22H46NO7P	LPC(14:0/0:0)	20559-16-4	538940	227730	451470	1416900	394610	665680	1.2583	2.03358	1.02402	up
LIPID-P-0541	C48H96NO7P	PC(O-18:1_22:0)	-	291030	125420	122840	532290	288950	276180	1.57675	2.03493	1.02498	up
LIPID-P-0620	C44H76NO8P	PE(17:0_22:6)	-	1658500	500940	521480	3093900	1201100	1169800	1.32104	2.0384	1.02744	up
LIPID-P-0109	C34H67NO3	Cer(d18:1/16:0)	-	179010	390940	149610	886720	373310	209000	1.0826	2.04157	1.02968	up
LIPID-P-0407	C21H44NO7P	LPE(0:0/16:0)	-	30221	32997	19937	76196	50396	43438	1.77452	2.04474	1.03191	up
LIPID-P-0445	C23H46NO6P	LPE(P-18:1)	-	1911100	931260	773120	3395500	1634900	2429600	1.58134	2.06335	1.04499	up
LIPID-P-0045	C25H47NO5	Carnitine C18:1-OH	-	64829	167260	227800	188480	584030	176920	1.15615	2.06448	1.04578	up
LIPID-N-0345	C47H92NO8P	PE(24:0_18:1)	-	86340	25086	40538	54709	89223	169830	1.33009	2.06471	1.04594	up
LIPID-P-0724	C45H76NO10P	PS(17:0_22:6)	-	92563	44082	54569	229310	112260	53526	1.19596	2.06625	1.04702	up
LIPID-P-0048	C23H41NO4	Carnitine C16:2	1911579-97-9	85625	97127	219480	371370	334580	128430	1.38565	2.07437	1.05268	up
LIPID-P-0440	C23H48NO6P	LPE(P-18:0)	174062-73-8	1941800	1197200	1095800	4547600	1978400	2360500	1.61513	2.09845	1.06932	up
LIPID-P-0511	C48H88NO8P	PC(18:0_22:4)	-	4875700	7364700	6717500	17043000	16417000	6372700	1.49385	2.10111	1.07115	up
MEDP1446	C18H33NO	Octadecadienamide	-	23424	27921	35840	83558	28569	71849	1.43564	2.11018	1.07737	up
LIPID-P-0502	C46H86NO8P	PC(18:0_20:3)	-	205670	191780	206970	542530	576030	156880	1.26628	2.11019	1.07737	up
LIPID-P-0500	C44H82NO8P	PC(16:0_20:3)	-	3428700	6050300	5044700	10423000	11061000	9197100	1.9221	2.11249	1.07894	up
LIPID-P-0739	C40H81N2O6P	SM(d18:1/17:0)	-	8834100	7285400	7082800	26705000	16458000	5878600	1.18164	2.11365	1.07974	up
LIPID-P-0421	C27H54NO7P	LPE(22:1/0:0)	-	2142.8	2972.6	2791.4	8559.2	4030.1	4148.1	1.6841	2.11684	1.08191	up
LIPID-P-0042	C25H47NO4	Carnitine C18:1	38677-66-6	1036600	1473800	2011800	5464600	3021200	1094400	1.1	2.11848	1.08303	up
LIPID-P-0640	C39H74NO7P	PE(P-16:0_18:2)	-	521540	319860	465800	935960	850600	991820	2.01253	2.12544	1.08776	up
MEDP0229	C12H22O11	Lactose	63-42-3	47158	59225	377950	131690	568130	330200	1.22768	2.12668	1.0886	up
MEDP0230	C12H22O11	Maltose	69-79-4	47158	59225	377950	131690	568130	330200	1.22768	2.12668	1.0886	up
LIPID-P-0438	C21H44NO6P	LPE(P-16:0)	174062-72-7	3873600	1548700	1447200	7100200	3439200	4104400	1.5704	2.13171	1.09201	up
LIPID-P-0617	C41H70NO8P	PE(14:0_22:6)	-	323050	165320	191960	992300	252260	219690	1.03525	2.15226	1.10586	up
LIPID-P-0411	C23H48NO7P	LPE(18:0/0:0)	-	3678400	1719200	1229300	6329400	2757300	5182300	1.50392	2.15319	1.10648	up
LIPID-N-0212	C48H96NO8P	PC(16:0_24:0)	-	17600	7093.5	12346	16525	14461	48800	1.26341	2.15408	1.10707	up
LIPID-P-0386	C28H50NO7P	LPC(20:4/0:0)	60701-99-7	248370	254270	227550	625670	510760	447940	2.06166	2.16981	1.11757	up
LIPID-P-0392	C30H50NO7P	LPC(22:6/0:0)	-	1184200	606960	474210	2435800	1284800	1205200	1.61262	2.17439	1.12061	up
MEDN1264	C27H48NO7P	LPE(0:0/22:4)	-	188020	134970	153980	566010	263380	212710	1.61458	2.18483	1.12752	up
LIPID-P-0044	C29H55NO4	Carnitine C22:1	-	26158	14244	8558.3	47964	21138	38098	1.51682	2.18953	1.13062	up
LIPID-P-0039	C23H43NO4	Carnitine C16:1	-	333570	594920	1062000	1922600	1825800	615800	1.33729	2.19253	1.13259	up
LIPID-P-0491	C43H82NO8P	PC(17:1_18:1)	-	16801000	8848900	9203000	35421000	24588000	16533000	1.72247	2.19614	1.13497	up
MEDN1269	C27H44NO7P	LPE(0:0/22:6)	-	1694100	638970	621210	3577300	1505400	1413200	1.46021	2.19881	1.13672	up
LIPID-P-0755	C44H87N2O6P	SM(d18:1/21:1)	-	1237200	3118000	3582400	5249500	8430000	3776800	1.52528	2.19919	1.13697	up
LIPID-P-0257	C43H74O5	DG(18:1_22:4)	-	5135	10083	5665.4	27126	7331.8	11501	1.27143	2.20073	1.13798	up
LIPID-P-0106	C42H85NO3	Cer(d18:0/24:0)	-	42114	52467	33663	110900	104160	67831	1.88854	2.20588	1.14135	up
LIPID-P-0665	C45H74NO7P	PE(P-20:2_20:6)	-	222730	78330	101460	403980	300980	183420	1.61554	2.20705	1.14212	up
LIPID-P-0399	C24H50NO6P	LPC(O-16:1)	-	3115600	1442100	2190500	6588100	3721000	4787800	1.80577	2.23717	1.16168	up
LIPID-P-0708	C46H86NO10P	PS(18:1_22:1)	-	256710	397650	410140	771870	1112000	501940	1.75236	2.24125	1.1643	up
LIPID-P-0747	C48H97N2O6P	SM(d18:1/25:0)	-	697350	236450	322950	1450300	767200	604550	1.56767	2.24551	1.16705	up
LIPID-P-0214	C37H68O5	DG(16:0_18:2)	-	237190	210960	153680	715870	424310	216400	1.49467	2.25409	1.17255	up
MEDP0177	C5H6N2O2	Thymine	65-71-4	89037	84134	36492	259740	119130	95858	1.45203	2.26424	1.17903	up
LIPID-P-0658	C43H76NO7P	PE(P-18:1_20:4)	-	11955000	7349200	12188000	29382000	28691000	13538000	1.74536	2.27393	1.18519	up
LIPID-P-0362	C28H58NO7P	LPC(20:0/0:0)	108341-80-6	15077	9016	11257	28147	25537	26892	2.03486	2.27938	1.18864	up
LIPID-P-0374	C28H56NO7P	LPC(20:1/0:0)	-	213130	131340	128720	477840	274880	327150	1.87247	2.28211	1.19037	up
LIPID-P-0487	C48H94NO8P	PC(18:1_22:0)	-	140380	122230	158580	476020	272240	215200	1.82431	2.28747	1.19375	up
LIPID-P-0524	C48H84NO8P	PC(18:0_22:6)	-	41833000	26021000	26920000	104400000	71832000	40590000	1.69333	2.28778	1.19395	up
LIPID-P-0122	C38H73NO3	Cer(d18:1/20:1)	-	7571.8	15375	8035.1	39199	22810	9075.3	1.25973	2.29438	1.19811	up
MEDN0249	C9H19NO4	Pantothenol	16485-10-2	21760	17271	43536	66065	28007	95720	1.40874	2.29864	1.20078	up
LIPID-P-0736	C37H75N2O6P	SM(d18:1/14:0)	-	399210	154920	318070	1001400	531800	474150	1.66703	2.30148	1.20256	up
LIPID-P-0261	C41H68O5	DG(16:0_22:6)	-	156670	81050	68315	415140	184070	107360	1.35856	2.30879	1.20714	up
LIPID-P-0376	C30H60NO7P	LPC(22:1/0:0)	-	7076.7	5553.9	4621.7	19002	11513	9318.6	1.83268	2.30889	1.2072	up
LIPID-P-0746	C47H95N2O6P	SM(d18:1/24:0)	-	619520	430360	591640	1411600	1534500	850700	1.92792	2.31298	1.20975	up
LIPID-P-0729	C37H77N2O6P	SM(d18:0/14:0)	-	592820	276300	589230	1635900	829090	917180	1.7336	2.31918	1.21361	up
LIPID-P-0762	C43H83N2O6P	SM(d18:2/20:1)	-	291890	234040	280030	979770	540430	349520	1.68627	2.31987	1.21404	up
LIPID-P-0603	C39H70NO8P	PE(20:4_14:0)	-	252500	343230	433980	1413300	646600	339280	1.34761	2.32996	1.2203	up
LIPID-P-0629	C45H74NO8P	PE(22:6_18:2)	-	1318500	702630	597510	3416200	1473700	1212100	1.52831	2.33022	1.22046	up
LIPID-P-1181	C61H104O6	TG(18:0_18:1_22:6)	-	70918	44583	19113	143600	91619	79596	1.58426	2.33865	1.22568	up
LIPID-P-0561	C48H88NO7P	PC(O-20:1_20:4)	-	312630	370020	249400	931850	815800	448130	1.81664	2.35586	1.23625	up
LIPID-P-0531	C38H78NO7P	PC(O-16:0_14:0)	-	1149500	700350	1093600	4217100	2008900	735120	1.16606	2.36495	1.24181	up
LIPID-P-0505	C42H76NO8P	PC(14:0_20:4)	-	3710300	4328000	8428700	24060000	8764600	6268900	1.35814	2.37405	1.24735	up
LIPID-N-0343	C45H88NO8P	PE(22:0_18:1)	-	8051.3	5554.8	3713.7	7766.8	10482	22907	1.5078	2.37623	1.24867	up
LIPID-P-0520	C44H76NO8P	PC(14:0_22:6)	-	1194500	620360	1242000	4781900	1366900	1120400	1.24618	2.378	1.24975	up
LIPID-P-0756	C45H89N2O6P	SM(d18:1/22:1)	222403-68-1	2558900	1726600	2623200	8472500	5530800	2432600	1.53683	2.37901	1.25036	up
LIPID-P-0632	C43H86NO7P	PE(P-18:0_20:0)	-	33683	42829	19538	117820	82311	28422	1.30928	2.37952	1.25067	up
LIPID-N-0198	C26H44NO9P	LPS(20:4/0:0)	-	44511	23628	23357	71940	71156	76983	1.95278	2.40534	1.26624	up
LIPID-P-0378	C26H50NO7P	LPC(0:0/18:2)	-	786490	597640	357790	1721100	1185300	1288800	1.85056	2.40838	1.26806	up
LIPID-P-0727	C35H73N2O6P	SM(d18:0/12:0)	-	30943	19444	49137	115900	54289	70517	1.72949	2.41857	1.27416	up
LIPID-P-0528	C50H86NO8P	PC(20:1_22:6)	-	415300	450590	474170	1508900	1047800	689390	1.88419	2.42235	1.27641	up
LIPID-P-0529	C48H80NO8P	PC(20:4_20:4)	-	2629500	2400100	2268400	8840500	5540000	3362700	1.76972	2.43124	1.28169	up
LIPID-N-0384	C41H74NO8P	PE(18:3_18:1)	-	208260	562060	107550	1012500	277980	863030	1.2442	2.45311	1.29461	up
LIPID-P-0749	C37H73N2O6P	SM(d18:2/14:0)	2292199-25-6	275690	144430	387950	1027600	594500	366430	1.61906	2.46084	1.29915	up
LIPID-P-0094	C18H39NO2	SPH(d18:0)	-	21022	24571	12177	65058	50156	27421	1.69379	2.46902	1.30394	up
MEDN0061	C10H11NO3	N-Phenylacetylglycine	500-98-1	2511.2	4601.2	5565	12176	8070.2	11511	1.83958	2.50502	1.32482	up
MEDN0720	C10H11NO3	N-(2-Methylbenzoyl)glycine	42013-20-7	2511.2	4601.2	5565	12176	8070.2	11511	1.83958	2.50502	1.32482	up
LIPID-P-0538	C42H84NO7P	PC(O-18:1_16:0)	-	13479000	21615000	23104000	57364000	63566000	24886000	1.6893	2.50552	1.32511	up
LIPID-P-0527	C48H82NO8P	PC(18:1_22:6)	-	13549000	12048000	11271000	45195000	29811000	18185000	1.82775	2.52769	1.33782	up
LIPID-P-0501	C45H84NO8P	PC(17:0_20:3)	-	963190	1076000	1042900	4042800	2468100	1320400	1.6959	2.54091	1.34534	up
LIPID-N-0024	C20H30O2	FFA(20:5)	10417-94-4	133620	64528	45047	450070	90951	77089	1.02409	2.54162	1.34575	up
MEDP1653	C10H16N2O7	Glu-Glu	1116-22-9	478230	519140	464440	2375600	750110	609040	1.41249	2.55488	1.35326	up
LIPID-P-0240	C39H68O5	DG(18:2_18:2)	-	145980	81347	88502	403370	237970	166490	1.78122	2.55781	1.35491	up
MEDN1069	C18H28O2	FFA(18:4)	2012-14-8	39670	24469	22340	148570	32248	40494	1.25273	2.55914	1.35566	up
LIPID-P-0745	C46H93N2O6P	SM(d18:1/23:0)	-	11519000	5887600	6233800	30930000	15008000	14610000	1.76585	2.56121	1.35682	up
LIPID-P-0477	C46H92NO8P	PC(16:0_22:0)	-	413260	301270	494150	1469000	896850	742630	1.91055	2.5718	1.36278	up
LIPID-P-0623	C47H82NO8P	PE(22:6_20:0)	-	152540	110380	63077	445750	234730	165480	1.63862	2.59499	1.37573	up
LIPID-P-0737	C38H77N2O6P	SM(d18:1/15:0)	-	7203200	2344300	2764700	18786000	8431800	4734100	1.44165	2.59514	1.37581	up
LIPID-P-0370	C26H52NO7P	LPC(0:0/18:1)	-	335690	450790	211050	1210700	596990	784330	1.76989	2.59844	1.37764	up
LIPID-P-0622	C46H80NO8P	PE(19:0_22:6)	-	217980	91882	49244	614560	173440	146210	1.27065	2.60149	1.37934	up
LIPID-P-0607	C44H80NO8P	PE(19:0_20:4)	-	449890	398960	524840	1615900	1171800	796770	1.95387	2.60937	1.3837	up
LIPID-P-0575	C35H68NO8P	PE(16:1_14:0)	-	25974	70500	71981	270360	79655	91489	1.39062	2.6209	1.39006	up
LIPID-P-0536	C38H76NO7P	PC(O-16:0_14:1)	-	1784700	671740	724360	4743700	2217600	1408700	1.54229	2.63141	1.39584	up
LIPID-P-0496	C50H96NO8P	PC(18:1_24:1)	-	25473	50618	38092	132530	105720	62429	1.79904	2.63331	1.39688	up
LIPID-P-0649	C43H80NO7P	PE(P-18:0_20:3)	-	1532900	2946000	1751000	7103900	7218400	2098200	1.4713	2.63576	1.39822	up
MEDN0311	C12H22O4	Dodecanedioic Aicd	693-23-2	8273.1	7230.2	7949.2	45868	7884.8	8314.8	1.00826	2.64652	1.4041	up
MEDN0460	C9H23N3O	N8-Acetylspermidine	34450-15-2	1841.5	1255.9	4210.9	5277	5529.8	8573.1	1.76803	2.65177	1.40695	up
LIPID-P-0160	C54H82O4	Coenzyme Q9	303-97-9	105300	127720	68621	418380	246880	139890	1.65875	2.66923	1.41643	up
LIPID-P-0306	C48H91NO8	HexCer(d18:1/24:1)	-	10397	6511.9	5589	29234	21350	9494.9	1.66274	2.67042	1.41707	up
LIPID-P-1105	C57H100O6	TG(16:0_18:1_20:4)	-	240740	689170	108020	1831100	541980	409730	1.2156	2.68112	1.42283	up
LIPID-P-0213	C37H68O5	DG(16:1_18:1)	-	16425	69522	31023	112630	160440	40822	1.37373	2.68353	1.42413	up
LIPID-P-0418	C23H46NO7P	LPE(18:1/0:0)	-	375680	326380	251890	1025300	502470	1056500	1.83914	2.70902	1.43777	up
MEDN0071	C3H7NO5S2	S-Sulfo-L-Cysteine	1637-71-4	11303	673.16	2694	21829	3407.9	14566	1.22704	2.71319	1.43999	up
MEDN1326	C6H10O4	2-Methylglutaric Acid	18069-17-5	16768	25803	36831	102330	19743	93550	1.21179	2.71559	1.44126	up
MEDN1054	C16H26O3	Tetranor-12(R)-HETE	135271-51-1	14646000	14842000	31249000	107340000	28117000	29813000	1.41005	2.72108	1.44418	up
LIPID-P-0489	C40H76NO8P	PC(14:0_18:2)	-	19719000	16717000	25936000	102610000	39669000	28261000	1.58456	2.73424	1.45114	up
MEDN1126	C24H40O5	Gamma-Mercholic Acid	547-75-1	28581	39584	58845	114520	153670	80572	1.89111	2.74594	1.4573	up
LIPID-P-0583	C45H88NO8P	PE(24:0_16:1)	-	263870	212890	124030	534780	631460	485870	1.94046	2.7499	1.45938	up
LIPID-P-0535	C46H94NO7P	PC(O-16:0_22:0)	-	197200	108620	74240	502090	284490	267690	1.78989	2.77396	1.47195	up
LIPID-P-0423	C23H44NO7P	LPE(0:0/18:2)	-	147680	194560	120030	562010	363760	358230	1.96124	2.7776	1.47384	up
LIPID-P-0117	C42H83NO3	Cer(d18:1/24:0)	-	135640	129570	438760	1107300	521720	337050	1.5632	2.79283	1.48173	up
LIPID-P-0585	C37H70NO8P	PE(18:2_14:0)	-	429510	439060	378520	2397900	645960	441390	1.26647	2.79471	1.4827	up
LIPID-P-0499	C43H80NO8P	PC(17:1_18:2)	-	1845100	1063000	962080	7246300	2590100	1035000	1.19112	2.80902	1.49007	up
LIPID-P-0283	C21H38O4	MG(18:2)	-	817.1	209.25	340.65	2683	546.24	630.85	1.27604	2.82377	1.49762	up
LIPID-N-0400	C43H76NO8P	PE(18:0_20:5)	-	143560	297160	191820	751670	595200	445770	1.89505	2.83403	1.50286	up
LIPID-P-0734	C45H93N2O6P	SM(d18:0/22:0)	-	1816000	2123100	2262800	6502000	6631100	4700200	2.08033	2.87546	1.52379	up
MEDP1235	C14H18O4	Di-n-propyl phthalate	131-16-8	373900	139090	136480	834710	652760	383010	1.76498	2.88001	1.52607	up
MEDN1283	C23H42NO7P	LPE(0:0/18:3)	-	48375	37199	15748	182940	41603	67749	1.38382	2.88478	1.52846	up
LIPID-P-0161	C59H90O4	Coenzyme Q10	303-98-0	1631900	2356300	1871200	8201800	6003500	2850800	1.77622	2.9109	1.54146	up
LIPID-P-0504	C50H94NO8P	PC(18:0_24:3)	-	47802	57227	69689	230640	173870	109690	1.95113	2.94303	1.5573	up
MEDN1566	C18H34O4	Octadecanedioic acid	871-70-5	78369	64545	67048	305180	127840	185230	1.90368	2.94458	1.55806	up
LIPID-P-0602	C47H88NO8P	PE(18:0_24:3)	-	130860	111120	80714	343010	323580	284870	2.05485	2.94849	1.55998	up
LIPID-P-0748	C49H99N2O6P	SM(d20:0/24:1)	-	264470	224030	321800	1180600	858210	358120	1.73715	2.95808	1.56466	up
LIPID-P-0627	C46H78NO8P	PE(19:2_22:5)	-	99122	77237	56087	454920	132970	101410	1.4358	2.96542	1.56824	up
MEDP0658	C14H28O2	Ethyl dodecanoate	106-33-2	2993800	1331700	3924300	9501600	2563500	12414000	1.3932	2.96724	1.56912	up
LIPID-P-0363	C30H62NO7P	LPC(22:0/0:0)	-	3904	1806.7	3344.5	7528.5	7061	12320	1.91145	2.97172	1.5713	up
LIPID-P-0466	C26H46NO9P	LPS(20:3/0:0)	-	4489.4	7019.6	3723.2	21993	16868	6994.5	1.68768	3.01043	1.58997	up
LIPID-P-0751	C40H79N2O6P	SM(d18:1/17:1)	-	217770	115870	112120	854410	369510	126030	1.30301	3.02842	1.59857	up
MEDP0289	C12H14O5	3,4,5-Trimethoxycinnamic Acid	90-50-6	24111	47457	30999	48085	182390	81864	1.60045	3.04522	1.60655	up
LIPID-P-0483	C43H84NO8P	PC(17:0_18:1)	-	5119900	5905200	5841300	27835000	15951000	8054100	1.74436	3.07357	1.61992	up
LIPID-P-0580	C40H78NO8P	PE(17:0_18:1)	-	217110	288240	192450	1194300	694140	271670	1.57421	3.0956	1.63022	up
LIPID-P-0471	C36H72NO8P	PC(14:0_14:0)	-	1155800	878430	2699700	9947600	2619400	2163900	1.42921	3.11177	1.63774	up
LIPID-P-0493	C45H86NO8P	PC(19:0_18:2)	-	371630	611270	531920	3012200	1263600	461360	1.33416	3.12721	1.64488	up
MEDN0344	C8H14O4	Subericacid	505-48-6	172240	135800	253630	717740	194490	858620	1.50487	3.15283	1.65665	up
MEDN0294	C7H11NO3	3-Methylcrotonyl Glycine	33008-07-0	7218.8	17680	4260.5	19336	8087.8	64971	1.10903	3.16862	1.66386	up
LIPID-P-0513	C42H74NO8P	PC(14:0_20:5)	-	79409	125160	110640	627700	274410	103130	1.39947	3.18912	1.67316	up
LIPID-P-0494	C46H88NO8P	PC(18:0_20:2)	-	650140	1791000	1450700	5576800	4394400	2586600	1.78846	3.2267	1.69006	up
LIPID-P-1150	C59H102O6	TG(18:0_18:2_20:4)	-	332710	376470	100290	1419700	499510	703530	1.58966	3.24007	1.69603	up
LIPID-P-0735	C35H71N2O6P	SM(d18:1/12:0)	-	459220	131890	385360	1675700	683450	811260	1.73369	3.24681	1.69902	up
LIPID-P-0553	C42H78NO7P	PC(O-14:0_20:4)	-	2997500	3435300	2452600	16692000	5279100	7174300	1.7602	3.28014	1.71376	up
LIPID-P-1206	C61H102O6	TG(18:0_18:2_22:6)	-	70894	82131	25273	221940	162180	202690	1.8059	3.29118	1.7186	up
LIPID-P-0196	C37H70O5	DG(16:0_18:1)	-	149430	334140	219130	1333300	750890	239030	1.44527	3.30613	1.72514	up
LIPID-P-0753	C42H81N2O6P	SM(d18:1/19:1)	-	1066300	1169200	966290	6177500	1855200	2706100	1.76651	3.354	1.74588	up
LIPID-P-0657	C41H72NO7P	PE(P-16:0_20:5)	-	120510	40917	55547	494060	138630	99621	1.47709	3.37511	1.75493	up
LIPID-P-0761	C41H79N2O6P	SM(d18:2/18:1)	-	186470	120460	103930	820250	417100	151800	1.52854	3.38108	1.75748	up
LIPID-P-1178	C59H100O6	TG(18:1_18:2_20:4)	-	35706	39614	7700.9	180750	57864	43869	1.40886	3.40255	1.76662	up
MEDN0299	C6H10O4	Adipic Acid	124-04-9	224090	198410	222440	1007900	303580	891770	1.74244	3.41621	1.7724	up
LIPID-N-0287	C44H78NO8P	PC(18:2_18:3)	-	109940	31625	34323	322260	73729	210160	1.55216	3.44622	1.78502	up
MEDP1900	C8H10N4O2	Caffeine	58-08-2	74582	83662	151050	680670	324980	102870	1.45817	3.58403	1.84158	up
MEDN0658	C16H30O4	Hexadecanedioic acid	505-54-4	151890	133390	141990	1119600	233570	178590	1.35538	3.58499	1.84197	up
LIPID-P-0271	C43H68O5	DG(18:2_22:6)	-	38808	54130	17373	171670	96248	138960	1.83578	3.68846	1.88302	up
LIPID-P-1202	C59H98O6	TG(16:1_16:1_24:6)	-	25969	12929	998.47	94412	19619	33473	1.29899	3.69717	1.88642	up
LIPID-P-0470	C28H44NO9P	LPS(22:6/0:0)	-	76463	52400	46800	383080	144090	128210	1.82041	3.73089	1.89952	up
LIPID-P-0282	C21H40O4	MG(18:1)	-	589.33	2214	1127	8784.1	3511.4	2429.1	1.61781	3.7464	1.90551	up
MEDP0149	C10H14N5O6P	2'-Deoxyadenosine-5'-Monophosphate	653-63-4	68928	46149	51740	112390	212980	305440	1.91438	3.78145	1.91894	up
LIPID-P-0066	C45H78O2	CE(18:1)	303-43-5	6983.2	6574.8	11309	15337	57192	23618	1.78683	3.86645	1.95101	up
LIPID-P-0228	C39H70O5	DG(16:0_20:3)	-	13608	8311.6	2017.7	49457	33053	10210	1.478	3.87345	1.95362	up
LIPID-P-0229	C39H70O5	DG(18:1_18:2)	-	183040	310490	162930	1169700	875250	504040	1.91483	3.88293	1.95715	up
LIPID-P-1217	C61H100O6	TG(18:1_18:2_22:6)	-	59688	65276	23353	286420	110660	187430	1.7867	3.94095	1.97854	up
LIPID-P-0547	C48H94NO7P	PC(O-18:1_22:1)	-	51867	85834	95191	665120	153680	106130	1.44329	3.9715	1.98968	up
LIPID-P-0364	C32H66NO7P	LPC(24:0/0:0)	-	6040.9	3568.8	4706.4	16910	15458	24997	2.05192	4.00703	2.00253	up
MEDN0604	C14H26O4	Tetradecanedioic acid	821-38-5	194370	173150	197840	1802400	249100	252830	1.25313	4.07586	2.02711	up
LIPID-P-0488	C50H98NO8P	PC(24:0_18:1)	-	44603	39138	51616	226160	172750	162340	2.11269	4.14644	2.05187	up
LIPID-P-0389	C28H48NO7P	LPC(20:5/0:0)	-	91237	94366	59366	635450	252220	130730	1.68529	4.15726	2.05563	up
LIPID-P-0383	C26H48NO7P	LPC(18:3/0:0)	-	378290	298230	111360	1987700	413620	881510	1.58549	4.16666	2.05889	up
LIPID-P-0269	C43H70O5	DG(18:1_22:6)	-	83654	80036	48627	570650	133840	196530	1.70821	4.24375	2.08534	up
LIPID-P-0225	C37H66O5	DG(16:0_18:3)	-	4629	9978.8	4817.7	68486	5429.9	9485.5	1.02613	4.2934	2.10212	up
LIPID-P-0564	C44H78NO7P	PC(O-16:1_20:5)	-	1561600	2628200	2436100	17572000	9174100	1899500	1.38655	4.32328	2.11213	up
LIPID-P-0129	C38H75NO3	Cer(d16:1/22:0)	-	11225	7694.3	16501	84048	27458	41675	1.8823	4.32467	2.11259	up
LIPID-P-0497	C40H74NO8P	PC(14:0_18:3)	-	377770	369090	418080	3712800	653260	723810	1.51896	4.36921	2.12737	up
LIPID-P-0024	C27H53NO4	Carnitine C20:0	-	47344	65951	22580	454670	59649	79512	1.30916	4.37042	2.12777	up
LIPID-P-0413	C27H56NO7P	LPE(22:0/0:0)	-	6323	2790.6	2000.4	19509	6379.7	22900	1.72125	4.38984	2.13417	up
LIPID-P-1116	C59H104O6	TG(18:0_18:1_20:4)	-	236810	229400	62689	1303700	521430	503210	1.72619	4.40224	2.13824	up
MEDP1418	C18H33NO4	Carnitine C11:1	-	25030	16125	9	145180	25047	16976	1.07243	4.54774	2.18515	up
LIPID-P-0515	C44H78NO8P	PC(16:0_20:5)	-	2596500	2890400	2264400	23981000	9992800	2097800	1.33908	4.65362	2.21835	up
MEDN1691	C9H14N4O4	His-Ser	21438-60-8	126900	20215	21613	524270	95975	173720	1.58601	4.70559	2.23438	up
LIPID-P-0201	C39H74O5	DG(18:0_18:1)	-	109890	135560	37384	614750	520600	215090	1.78129	4.77467	2.2554	up
LIPID-P-0398	C22H46NO6P	LPC(O-14:1)	-	4078.1	282.27	215.18	17193	1784.6	3822.7	1.43814	4.98307	2.31704	up
MEDN1277	C25H42NO7P	LPE(0:0/20:5)	-	21746	9540	12538	136270	60056	29346	1.80405	5.14951	2.36443	up
LIPID-P-1205	C61H102O6	TG(18:1_18:1_22:6)	-	19578	17571	4170.5	97005	63283	52857	1.82062	5.15846	2.36694	up
MEDP0145	C7H8N4O2	1,7-Dimethylxanthine	611-59-6	21838	15101	62716	380930	68085	80026	1.61446	5.30873	2.40837	up
MEDP1479	C7H8N4O2	Theophylline	58-55-9	21838	15101	62716	380930	68085	80026	1.61446	5.30873	2.40837	up
LIPID-P-0083	C47H76O2	CE(20:4)	604-34-2	50002	4599.7	46882	117830	369840	70384	1.59752	5.49895	2.45916	up
LIPID-N-0063	C20H34O6	TXB2	-	4299.4	7478.7	10920	11792	15024	102950	1.39693	5.71704	2.51527	up
MEDP0120	C7H8N4O2	Theobromine	83-67-0	11636	3964.9	19776	138430	30460	40545	1.74048	5.92011	2.56562	up
MEDP1913	C11H18N2O4	N(Alpha)-Acetyl-Epsilon-(2-Propenal)Lysine	99124-74-0	78143	60920	84438	1160100	441300	421430	2.03942	9.05065	3.17802	up
LIPID-P-1228	C61H98O6	TG(16:0_20:4_22:6)	-	10835	3470.1	1159.7	229160	4264	14607	1.23669	16.0384	4.00346	up
